# Supplementary material for: Morphological and molecular characterisation, and phylogenetic position of X. browni sp. n., X. penevi sp. n. and two known species of Xiphinema americanum-group (Nematoda, Longidoridae)
Source: Zookeys. 2016 Mar 28;(574):1–42. doi: 10.3897/zookeys.574.8037 (PMC4829900; doi:10.3897/zookeys.574.8037)
Supplement: XML Treatment for Xiphinema browni [file zookeys.574.8037-treatment1.xml]

<!DOCTYPE tp:taxon-treatment
  PUBLIC "-//TaxonX//DTD Taxonomic Treatment Publishing DTD v0 20100105//EN" "tax-treatment-NSO.dtd">
<tp:taxon-treatment xmlns:tp="http://www.plazi.org/taxpub"><tp:treatment-meta><kwd-group><label>Taxon classification</label><kwd><named-content content-type="kingdom">Animalia</named-content></kwd><kwd><named-content content-type="order">Dorylaimida</named-content></kwd><kwd><named-content content-type="family">Longidoridae</named-content></kwd></kwd-group><mixed-citation publication-type="journal"><person-group><name><surname>Lazarova</surname><given-names>Stela</given-names></name><name><surname>Peneva</surname><given-names>Vlada</given-names></name><name><surname>Kumari</surname><given-names>Shesh</given-names></name></person-group><article-title>Morphological and molecular characterisation, and phylogenetic position of <italic><tp:taxon-name><tp:taxon-name-part taxon-name-part-type="genus">X.</tp:taxon-name-part> <tp:taxon-name-part taxon-name-part-type="species">browni</tp:taxon-name-part></tp:taxon-name></italic> sp. n., <italic><tp:taxon-name><tp:taxon-name-part taxon-name-part-type="genus">X.</tp:taxon-name-part> <tp:taxon-name-part taxon-name-part-type="species">penevi</tp:taxon-name-part></tp:taxon-name></italic> sp. n. and two known species of <italic><tp:taxon-name><tp:taxon-name-part taxon-name-part-type="genus">Xiphinema</tp:taxon-name-part> <tp:taxon-name-part taxon-name-part-type="species">americanum</tp:taxon-name-part></tp:taxon-name></italic>-group (<tp:taxon-name><tp:taxon-name-part taxon-name-part-type="phylum">Nematoda</tp:taxon-name-part></tp:taxon-name>, <tp:taxon-name><tp:taxon-name-part taxon-name-part-type="family">Longidoridae</tp:taxon-name-part></tp:taxon-name>)</article-title><source>Zookeys</source><day>28</day><month>3</month><year>2016</year><volume>2016</volume><issue>574</issue><fpage>1</fpage><lpage>42</lpage><pub-id pub-id-type="doi">10.3897/zookeys.574.8037</pub-id></mixed-citation></tp:treatment-meta><tp:nomenclature><tp:taxon-name>
            <tp:taxon-name-part taxon-name-part-type="genus">Xiphinema</tp:taxon-name-part>
            <tp:taxon-name-part taxon-name-part-type="species">browni</tp:taxon-name-part>
            <object-id xmlns:xlink="http://www.w3.org/1999/xlink" content-type="zoobank" xlink:type="simple">http://zoobank.org/E385F7F7-2C78-4D54-BC57-0D24EDD43CB8</object-id>
          </tp:taxon-name><tp:taxon-status xmlns:xlink="http://www.w3.org/1999/xlink" xlink:type="simple">sp. n.</tp:taxon-status><xref ref-type="fig" rid="F1">Figures 1</xref><xref ref-type="fig" rid="F2">, 2</xref><xref ref-type="fig" rid="F3">, 3</xref><xref ref-type="fig" rid="F4">, 4</xref><xref ref-type="fig" rid="F5">, 5</xref><xref ref-type="fig" rid="F6">, 6</xref><xref ref-type="fig" rid="F7">, 7</xref><xref ref-type="fig" rid="F8">, 8</xref><xref ref-type="fig" rid="F15">, 15</xref><xref ref-type="fig" rid="F16">, 16</xref><xref ref-type="fig" rid="F17">, 17</xref><xref ref-type="fig" rid="F18">, 18</xref><tp:nomenclature-citation-list><tp:nomenclature-citation><tp:taxon-name><tp:taxon-name-part taxon-name-part-type="genus">Xiphinema</tp:taxon-name-part> <tp:taxon-name-part taxon-name-part-type="species">pachtaicum</tp:taxon-name-part></tp:taxon-name><comment> (Tulaganov, 1938) Kirjanova, 1951 apud <xref ref-type="bibr" rid="B29">Kumari et al. 2005</xref>, syn. n.</comment></tp:nomenclature-citation></tp:nomenclature-citation-list></tp:nomenclature><tp:treatment-sec sec-type="Measurements"><title>Measurements.</title><p>See Tables <xref ref-type="table" rid="T3">3</xref>–<xref ref-type="table" rid="T5">5</xref>.</p><table-wrap id="T3" position="float" orientation="portrait"><label>Table 3.</label><caption><p>Morphometrics of <italic><tp:taxon-name><tp:taxon-name-part taxon-name-part-type="genus">Xiphinema</tp:taxon-name-part> <tp:taxon-name-part taxon-name-part-type="species">browni</tp:taxon-name-part></tp:taxon-name></italic> sp. n (localities in the Czech Republic and Slovakia) and <italic><tp:taxon-name><tp:taxon-name-part taxon-name-part-type="genus">Xiphinema</tp:taxon-name-part> <tp:taxon-name-part taxon-name-part-type="species">pachtaicum</tp:taxon-name-part></tp:taxon-name></italic> (Bulgaria). All measurements in micrometres, except ratios given as mean ± standard deviation (range).</p></caption><table id="TID0EFIBI" rules="all"><tbody><tr><th rowspan="1" colspan="1"/><th rowspan="1" colspan="1"/><th rowspan="1" colspan="5">
              <italic><tp:taxon-name><tp:taxon-name-part taxon-name-part-type="genus">Xiphinema</tp:taxon-name-part> <tp:taxon-name-part taxon-name-part-type="species">browni</tp:taxon-name-part></tp:taxon-name></italic> sp. n</th><th rowspan="1" colspan="1">
              <italic><tp:taxon-name><tp:taxon-name-part taxon-name-part-type="genus">Xiphinema</tp:taxon-name-part> <tp:taxon-name-part taxon-name-part-type="species">pachtaicum</tp:taxon-name-part></tp:taxon-name></italic>
            </th></tr><tr><th rowspan="1" colspan="1">Locality</th><th rowspan="1" colspan="1"/><th rowspan="1" colspan="1">Kurdějov</th><th rowspan="1" colspan="2">Sokolnice</th><th rowspan="1" colspan="1">Mohyla míru</th><th rowspan="1" colspan="1">Moča</th><th rowspan="1" colspan="1">Balgarene</th></tr><tr><th rowspan="1" colspan="1">Plant host</th><th rowspan="1" colspan="1"/><th rowspan="1" colspan="1">grapevine</th><th rowspan="1" colspan="2">grapevine</th><th rowspan="1" colspan="1">apple</th><th rowspan="1" colspan="1">grapevine</th><th rowspan="1" colspan="1">pear</th></tr><tr><td rowspan="1" colspan="1">n</td><td rowspan="1" colspan="1">Holotype</td><td rowspan="1" colspan="1">50 females</td><td rowspan="1" colspan="1">20 females</td><td rowspan="1" colspan="1">male</td><td rowspan="1" colspan="1">12 females</td><td rowspan="1" colspan="1">4 females</td><td rowspan="1" colspan="1">6 females</td></tr><tr><td rowspan="1" colspan="1">L</td><td rowspan="1" colspan="1">1904</td><td rowspan="2" colspan="1">2031±123<break/> (1798–2408)</td><td rowspan="1" colspan="1">1886±89</td><td rowspan="1" colspan="1">1849</td><td rowspan="1" colspan="1">1972±90</td><td rowspan="1" colspan="1">1715±142</td><td rowspan="1" colspan="1">1735±232</td></tr><tr><td rowspan="1" colspan="1"/><td rowspan="1" colspan="1"/><td rowspan="1" colspan="1">(1751–2099)</td><td rowspan="1" colspan="1"/><td rowspan="1" colspan="1">(1785–2079)</td><td rowspan="1" colspan="1">(1603–1922)</td><td rowspan="1" colspan="1">(1522–2015)</td></tr><tr><td rowspan="1" colspan="1">a</td><td rowspan="1" colspan="1">57.8</td><td rowspan="1" colspan="1">69.3±5.16</td><td rowspan="1" colspan="1">60.5±4.4</td><td rowspan="1" colspan="1">73.9</td><td rowspan="1" colspan="1">60.1±3.14</td><td rowspan="1" colspan="1">69.5±6.57</td><td rowspan="1" colspan="1">58.7±4.9</td></tr><tr><td rowspan="1" colspan="1"/><td rowspan="1" colspan="1"/><td rowspan="1" colspan="1">(56.9–81.3)</td><td rowspan="1" colspan="1">(52.3–69.9)</td><td rowspan="1" colspan="1"/><td rowspan="1" colspan="1">(55.6–64.5)</td><td rowspan="1" colspan="1">(63.6–76.3)</td><td rowspan="1" colspan="1">(53.3–65.7)</td></tr><tr><td rowspan="1" colspan="1">b</td><td rowspan="1" colspan="1">6.7</td><td rowspan="1" colspan="1">7.3±0.76</td><td rowspan="1" colspan="1">6.9±0.38</td><td rowspan="1" colspan="1">6.9</td><td rowspan="1" colspan="1">7.0±0.32</td><td rowspan="1" colspan="1">8.2, 6.8</td><td rowspan="1" colspan="1">5.9±0.5</td></tr><tr><td rowspan="1" colspan="1"/><td rowspan="1" colspan="1"/><td rowspan="1" colspan="1">(6.1–8.7)</td><td rowspan="1" colspan="1">(6.4–7.9)</td><td rowspan="1" colspan="1"/><td rowspan="1" colspan="1">(6.4–7.4)</td><td rowspan="1" colspan="1"/><td rowspan="1" colspan="1">(5.3–6.4)</td></tr><tr><td rowspan="1" colspan="1">c</td><td rowspan="1" colspan="1">64.8</td><td rowspan="1" colspan="1">69.9±6.22</td><td rowspan="1" colspan="1">65.8±5.71</td><td rowspan="1" colspan="1">54.4</td><td rowspan="1" colspan="1">64.9±3.41</td><td rowspan="1" colspan="1">61.6±8.72</td><td rowspan="1" colspan="1">58.2±8.3</td></tr><tr><td rowspan="1" colspan="1"/><td rowspan="1" colspan="1"/><td rowspan="1" colspan="1">(54.7–83.0)</td><td rowspan="1" colspan="1">(56–79.6)</td><td rowspan="1" colspan="1"/><td rowspan="1" colspan="1">(58.5–70.3)</td><td rowspan="1" colspan="1">(53.4–73.9)</td><td rowspan="1" colspan="1">(50.9–66.3)</td></tr><tr><td rowspan="1" colspan="1">c’</td><td rowspan="1" colspan="1">1.9</td><td rowspan="1" colspan="1">1.78±0.12</td><td rowspan="1" colspan="1">1.82±0.14</td><td rowspan="1" colspan="1">1.89</td><td rowspan="1" colspan="1">1.8±0.08</td><td rowspan="1" colspan="1">1.8±0.17</td><td rowspan="1" colspan="1">1.7±0.1</td></tr><tr><td rowspan="1" colspan="1"/><td rowspan="1" colspan="1"/><td rowspan="1" colspan="1">(1.53–2.07)</td><td rowspan="1" colspan="1">(1.61–2.13)</td><td rowspan="1" colspan="1"/><td rowspan="1" colspan="1">(1.6–1.9)</td><td rowspan="1" colspan="1">(1.5–1.9)</td><td rowspan="1" colspan="1">(1.6–1.8)</td></tr><tr><td rowspan="1" colspan="1">V/Spicule length</td><td rowspan="1" colspan="1">56.1</td><td rowspan="1" colspan="1">55±1.30</td><td rowspan="1" colspan="1">55±1.71</td><td rowspan="1" colspan="1">29.0</td><td rowspan="1" colspan="1">55.4±1.15</td><td rowspan="1" colspan="1">55.5±1.16</td><td rowspan="1" colspan="1">58.6±1.4</td></tr><tr><td rowspan="1" colspan="1"/><td rowspan="1" colspan="1"/><td rowspan="1" colspan="1">(52.3–58.5)</td><td rowspan="1" colspan="1">(49–57)</td><td rowspan="1" colspan="1"/><td rowspan="1" colspan="1">(53.8–58.1)</td><td rowspan="1" colspan="1">(53.8–56.4)</td><td rowspan="1" colspan="1">(57.0–60.4)</td></tr><tr><td rowspan="1" colspan="1">Odontostyle</td><td rowspan="1" colspan="1">84</td><td rowspan="1" colspan="1">83±2.2</td><td rowspan="1" colspan="1">79±2.6</td><td rowspan="1" colspan="1">76</td><td rowspan="1" colspan="1">82±3.39</td><td rowspan="1" colspan="1">77±4.69</td><td rowspan="1" colspan="1">84.2±3.7</td></tr><tr><td rowspan="1" colspan="1"/><td rowspan="1" colspan="1"/><td rowspan="1" colspan="1">(78–86)</td><td rowspan="1" colspan="1">(74–83)</td><td rowspan="1" colspan="1"/><td rowspan="1" colspan="1">(73–85)</td><td rowspan="1" colspan="1">(72–81)</td><td rowspan="1" colspan="1">(78–88.5)</td></tr><tr><td rowspan="1" colspan="1">Odontophore</td><td rowspan="1" colspan="1">43</td><td rowspan="1" colspan="1">42±1.69</td><td rowspan="1" colspan="1">41±0.91</td><td rowspan="1" colspan="1">38</td><td rowspan="1" colspan="1">43±1.88</td><td rowspan="1" colspan="1">38±3.30</td><td rowspan="1" colspan="1">48.9±2.1</td></tr><tr><td rowspan="1" colspan="1"/><td rowspan="1" colspan="1"/><td rowspan="1" colspan="1">(38–48)</td><td rowspan="1" colspan="1">(39–43)</td><td rowspan="1" colspan="1"/><td rowspan="1" colspan="1">(39–46)</td><td rowspan="1" colspan="1">(35–42)</td><td rowspan="1" colspan="1">(46–51)</td></tr><tr><td rowspan="1" colspan="1">Oral aperture to</td><td rowspan="1" colspan="1">72</td><td rowspan="1" colspan="1">71±2.56</td><td rowspan="1" colspan="1">68±2.35</td><td rowspan="1" colspan="1">67</td><td rowspan="1" colspan="1">71±1.68</td><td rowspan="1" colspan="1">66±5.06</td><td rowspan="1" colspan="1">76.8±3.4</td></tr><tr><td rowspan="1" colspan="1">guide ring</td><td rowspan="1" colspan="1"/><td rowspan="1" colspan="1">(65–75)</td><td rowspan="1" colspan="1">(63–72)</td><td rowspan="1" colspan="1"/><td rowspan="1" colspan="1">(67–73)</td><td rowspan="1" colspan="1">(60–72)</td><td rowspan="1" colspan="1">(73–80)</td></tr><tr><td rowspan="1" colspan="1">Tail length</td><td rowspan="1" colspan="1">29</td><td rowspan="1" colspan="1">29±1.94</td><td rowspan="1" colspan="1">29±2.24</td><td rowspan="1" colspan="1">34</td><td rowspan="1" colspan="1">30±0.82</td><td rowspan="1" colspan="1">28±1.63</td><td rowspan="1" colspan="1">29.8±0.9</td></tr><tr><td rowspan="1" colspan="1"/><td rowspan="1" colspan="1"/><td rowspan="1" colspan="1">(25–33)</td><td rowspan="1" colspan="1">(24–32)</td><td rowspan="1" colspan="1"/><td rowspan="1" colspan="1">(29–32)</td><td rowspan="1" colspan="1">(26–30)</td><td rowspan="1" colspan="1">(28–30)</td></tr><tr><td rowspan="1" colspan="1">Length of hyaline</td><td rowspan="1" colspan="1">8</td><td rowspan="1" colspan="1">8±1.28</td><td rowspan="1" colspan="1">8±1.22</td><td rowspan="1" colspan="1">10</td><td rowspan="1" colspan="1">8±0.68</td><td rowspan="1" colspan="1">8±1.41</td><td rowspan="1" colspan="1">8.7±1.0</td></tr><tr><td rowspan="1" colspan="1">part</td><td rowspan="1" colspan="1"/><td rowspan="1" colspan="1">(6–12)</td><td rowspan="1" colspan="1">(6–10)</td><td rowspan="1" colspan="1"/><td rowspan="1" colspan="1">(7–9)</td><td rowspan="1" colspan="1">(7–10)</td><td rowspan="1" colspan="1">(8–10)</td></tr><tr><td rowspan="1" colspan="1">Body diam. at:</td><td rowspan="1" colspan="1">8</td><td rowspan="1" colspan="1">8±0.58</td><td rowspan="1" colspan="1">8±0.51</td><td rowspan="1" colspan="1">9</td><td rowspan="1" colspan="1">9±0.43</td><td rowspan="1" colspan="1">8±0.50</td><td rowspan="1" colspan="1">8.8±0.2</td></tr><tr><td rowspan="1" colspan="1">- lip region</td><td rowspan="1" colspan="1"/><td rowspan="1" colspan="1">(8–10)</td><td rowspan="1" colspan="1">(8–9)</td><td rowspan="1" colspan="1"/><td rowspan="1" colspan="1">(8.5–10)</td><td rowspan="1" colspan="1">(7–8)</td><td rowspan="1" colspan="1">(8.5–9)</td></tr><tr><td rowspan="1" colspan="1">- guiding ring</td><td rowspan="1" colspan="1">22</td><td rowspan="1" colspan="1">20±0.67</td><td rowspan="1" colspan="1">19±0.49</td><td rowspan="1" colspan="1">19</td><td rowspan="1" colspan="1">22±1.44</td><td rowspan="1" colspan="1">19±1.41</td><td rowspan="1" colspan="1">21.5±1.0</td></tr><tr><td rowspan="1" colspan="1"/><td rowspan="1" colspan="1"/><td rowspan="1" colspan="1">(19–21)</td><td rowspan="1" colspan="1">(19–20)</td><td rowspan="1" colspan="1"/><td rowspan="1" colspan="1">(19.5–24)</td><td rowspan="1" colspan="1">(18–21)</td><td rowspan="1" colspan="1">(20.5–23)</td></tr><tr><td rowspan="1" colspan="1">- base of pharynx</td><td rowspan="1" colspan="1">29</td><td rowspan="1" colspan="1">26±1.58</td><td rowspan="1" colspan="1">26±2.41</td><td rowspan="1" colspan="1">23</td><td rowspan="1" colspan="1">28±1.69</td><td rowspan="1" colspan="1">23.1, 23.8</td><td rowspan="1" colspan="1">26.5±1.2</td></tr><tr><td rowspan="1" colspan="1"/><td rowspan="1" colspan="1"/><td rowspan="1" colspan="1">(22–32)</td><td rowspan="1" colspan="1">(19–20)</td><td rowspan="1" colspan="1"/><td rowspan="1" colspan="1">(25–30)</td><td rowspan="1" colspan="1"/><td rowspan="1" colspan="1">(25–28)</td></tr><tr><td rowspan="1" colspan="1">- mid body</td><td rowspan="1" colspan="1">33</td><td rowspan="1" colspan="1">29±2.78</td><td rowspan="1" colspan="1">31±2.58</td><td rowspan="1" colspan="1">25</td><td rowspan="1" colspan="1">34±2.66</td><td rowspan="1" colspan="1">25±1.89</td><td rowspan="1" colspan="1">28.9±2.1</td></tr><tr><td rowspan="1" colspan="1"/><td rowspan="1" colspan="1"/><td rowspan="1" colspan="1">(25–38)</td><td rowspan="1" colspan="1">(26–37)</td><td rowspan="1" colspan="1"/><td rowspan="1" colspan="1">(29–38.5)</td><td rowspan="1" colspan="1">(22–26)</td><td rowspan="1" colspan="1">(26–32)</td></tr><tr><td rowspan="1" colspan="1">- anus</td><td rowspan="1" colspan="1">16</td><td rowspan="1" colspan="1">16±0.97</td><td rowspan="1" colspan="1">16±0.92</td><td rowspan="1" colspan="1">18</td><td rowspan="1" colspan="1">17±0.89</td><td rowspan="1" colspan="1">16±0.96</td><td rowspan="1" colspan="1">17.1±1.0</td></tr><tr><td rowspan="1" colspan="1"/><td rowspan="1" colspan="1"/><td rowspan="1" colspan="1">(14–19)</td><td rowspan="1" colspan="1">(15–18)</td><td rowspan="1" colspan="1"/><td rowspan="1" colspan="1">(16–19)</td><td rowspan="1" colspan="1">(15–17)</td><td rowspan="1" colspan="1">(16–19)</td></tr><tr><td rowspan="1" colspan="1">- beginning of</td><td rowspan="1" colspan="1">7.5</td><td rowspan="1" colspan="1">7±1.11</td><td rowspan="1" colspan="1">7±0.62</td><td rowspan="1" colspan="1">8</td><td rowspan="1" colspan="1"/><td rowspan="1" colspan="1">8±1.50</td><td rowspan="1" colspan="1">8.7±0.0</td></tr><tr><td rowspan="1" colspan="1">hyaline part</td><td rowspan="1" colspan="1"/><td rowspan="1" colspan="1">(5–10)</td><td rowspan="1" colspan="1">(6–8)</td><td rowspan="1" colspan="1"/><td rowspan="1" colspan="1"/><td rowspan="1" colspan="1">(6–9)</td><td rowspan="1" colspan="1">(9–9)</td></tr></tbody></table></table-wrap><table-wrap id="T4" position="float" orientation="portrait"><label>Table 4.</label><caption><p>Pharyngeal characters of females of <italic><tp:taxon-name><tp:taxon-name-part taxon-name-part-type="genus">Xiphinema</tp:taxon-name-part> <tp:taxon-name-part taxon-name-part-type="species">americanum</tp:taxon-name-part></tp:taxon-name></italic> group species studied from different localities.</p></caption><table id="TID0E4RCI" rules="all"><tbody><tr><td rowspan="1" colspan="1"/><td rowspan="1" colspan="3">
              <bold><italic><tp:taxon-name><tp:taxon-name-part taxon-name-part-type="genus">Xiphinema</tp:taxon-name-part> <tp:taxon-name-part taxon-name-part-type="species">browni</tp:taxon-name-part></tp:taxon-name></italic> sp. n.</bold>
            </td><td rowspan="1" colspan="1">
              <bold><italic><tp:taxon-name><tp:taxon-name-part taxon-name-part-type="genus">Xiphinema</tp:taxon-name-part> <tp:taxon-name-part taxon-name-part-type="species">pachtaicum</tp:taxon-name-part></tp:taxon-name></italic></bold>
            </td><td rowspan="1" colspan="1">
              <bold><italic><tp:taxon-name><tp:taxon-name-part taxon-name-part-type="genus">Xiphinema</tp:taxon-name-part> <tp:taxon-name-part taxon-name-part-type="species">penevi</tp:taxon-name-part></tp:taxon-name></italic> sp. n.</bold>
            </td><td rowspan="1" colspan="2">
              <bold><italic><tp:taxon-name><tp:taxon-name-part taxon-name-part-type="genus">Xiphinema</tp:taxon-name-part> <tp:taxon-name-part taxon-name-part-type="species">parasimile</tp:taxon-name-part></tp:taxon-name></italic><xref ref-type="bibr" rid="B36">Lazarova et al. (2008)</xref></bold>
            </td></tr><tr><td rowspan="1" colspan="1">Locality<break/> Character</td><td rowspan="1" colspan="1">Kurdějov, Czech Republic</td><td rowspan="1" colspan="1">Sokolnice, Czech Republic</td><td rowspan="1" colspan="1">Mohyla míru, Czech Republic</td><td rowspan="1" colspan="1">Balgarene, Bulgaria</td><td rowspan="1" colspan="1">Ifrane, Morocco</td><td rowspan="1" colspan="1">Vinogradets, Bulgaria</td><td rowspan="1" colspan="1">Ralja, Serbia<break/> Paratypes</td></tr><tr><td rowspan="1" colspan="1">n</td><td rowspan="1" colspan="1">50</td><td rowspan="1" colspan="1">20</td><td rowspan="1" colspan="1">5</td><td rowspan="1" colspan="1">5</td><td rowspan="1" colspan="1">6</td><td rowspan="1" colspan="1">14</td><td rowspan="1" colspan="1">5</td></tr><tr><td rowspan="1" colspan="1">Pharynx length (μm)</td><td rowspan="1" colspan="1">278.0±17.9<break/> (236–309)</td><td rowspan="1" colspan="1">272.0±12.1<break/> (247–297)</td><td rowspan="1" colspan="1">271.4±20.1<break/> (234–294)</td><td rowspan="1" colspan="1">303.5±13.5<break/> (291–317)</td><td rowspan="1" colspan="1">274.4±29.2<break/> (229–308)</td><td rowspan="1" colspan="1">250.5±21.0<break/> (233–311)</td><td rowspan="1" colspan="1">282.2±2.1<break/> (260–310)</td></tr><tr><td rowspan="1" colspan="1">Bulbus length (μm)</td><td rowspan="1" colspan="1">60±3.48<break/> (53–69)</td><td rowspan="1" colspan="1">59±3.02<break/> (56–67)</td><td rowspan="1" colspan="1">60±2.88<break/> (56–63)</td><td rowspan="1" colspan="1">75, 77, 80</td><td rowspan="1" colspan="1">68.4±2.7<break/> (65–72)</td><td rowspan="1" colspan="1">59.8±3.5<break/> (55.5–68)</td><td rowspan="1" colspan="1">61.6±4.8<break/> (56–63)</td></tr><tr><td rowspan="1" colspan="1">Bulbus width (μm)</td><td rowspan="1" colspan="1">13±1.30<break/> (9–16)</td><td rowspan="1" colspan="1">13±1.21<break/> (11–16)</td><td rowspan="1" colspan="1">14±1.14<break/> (12–15)</td><td rowspan="1" colspan="1">15, 15, 16</td><td rowspan="1" colspan="1">13.6±0.8<break/> (12–14)</td><td rowspan="1" colspan="1">12.0±0.6<break/> (11–13)</td><td rowspan="1" colspan="1">14.4±0.5<break/> (14–15)</td></tr><tr><td rowspan="1" colspan="1">Bulbus length/ Pharynx length (%)</td><td rowspan="1" colspan="1">21.7± 1.7<break/> (17.4–27.1)</td><td rowspan="1" colspan="1">21.8±1.6<break/> (19.5–27.1)</td><td rowspan="1" colspan="1">22.3±1.3<break/> (20–24)</td><td rowspan="1" colspan="1">25.6±07<break/> (25–26)</td><td rowspan="1" colspan="1"/><td rowspan="1" colspan="1">24.2±2.3<break/> (19–28)<break/> n=11</td><td rowspan="1" colspan="1">21.8±0.7<break/> (20.7–22.6)</td></tr><tr><td rowspan="1" colspan="1">DN* (%)</td><td rowspan="1" colspan="1">17.5±1.9<break/> (15.3–21.1)<break/> n=6</td><td rowspan="1" colspan="1">13.1±2.3<break/> (12.7–17.3)<break/> n=5</td><td rowspan="1" colspan="1">12.5, 13.0, 14.9</td><td rowspan="1" colspan="1">9.3, 10.3</td><td rowspan="1" colspan="1">11.4±1.4<break/> (9.9–12.9)</td><td rowspan="1" colspan="1">16.7±3.3<break/> (13.6–18.6)<break/> n=8</td><td rowspan="1" colspan="1">16.5–17.7</td></tr><tr><td rowspan="1" colspan="1">DO* (%)</td><td rowspan="1" colspan="1">10.9±1.7<break/> (8.8–13.8)<break/> n=6</td><td rowspan="1" colspan="1">7.9±3.8<break/> (5.5–15.6)<break/> n=5</td><td rowspan="1" colspan="1">11.9±1.8<break/> (8.8–13.3)<break/> n=5</td><td rowspan="1" colspan="1">11.5, 12.0</td><td rowspan="1" colspan="1">12.1±1.6<break/> (9.9–13.2)</td><td rowspan="1" colspan="1">11.1, 13.6</td><td rowspan="1" colspan="1">11.6–14.6</td></tr><tr><td rowspan="1" colspan="1">SVN1* (%)</td><td rowspan="1" colspan="1"/><td rowspan="1" colspan="1">53.9±1.6<break/> (51.8–55.0)</td><td rowspan="1" colspan="1">55.6, 54.4</td><td rowspan="1" colspan="1">60.3</td><td rowspan="1" colspan="1">56.7±2.0<break/> (53.8–58.8)</td><td rowspan="1" colspan="1"/><td rowspan="1" colspan="1">55.3–59.7</td></tr><tr><td rowspan="1" colspan="1">SVN2* (%)</td><td rowspan="1" colspan="1"/><td rowspan="1" colspan="1">53.2</td><td rowspan="1" colspan="1"/><td rowspan="1" colspan="1"/><td rowspan="1" colspan="1">58.7±2.9<break/> (55.4–61.0)</td><td rowspan="1" colspan="1"/><td rowspan="1" colspan="1">57.3–60.1</td></tr><tr><td rowspan="1" colspan="1">SVO (%)</td><td rowspan="1" colspan="1">74.2±1.9<break/> (71.4–75.4)<break/> n=4</td><td rowspan="1" colspan="1">74.9±3.3<break/> (67.6–76.4)<break/> n=5</td><td rowspan="1" colspan="1">68.5, 71.1, 71.8</td><td rowspan="1" colspan="1">72.0, 74.4</td><td rowspan="1" colspan="1">75.4±2.4<break/> (73.5–79.4)</td><td rowspan="1" colspan="1"/><td rowspan="1" colspan="1"/></tr><tr><td rowspan="1" colspan="1">Glandularium ** (μm)</td><td rowspan="1" colspan="1">48.5±1.9<break/> (46–52)<break/> n= 8</td><td rowspan="1" colspan="1">50.6±2.3<break/> (48–51)<break/> n=5</td><td rowspan="1" colspan="1">53, 48, 46</td><td rowspan="1" colspan="1">68, 70, 70</td><td rowspan="1" colspan="1">61.9±3.1<break/> (57–65)<break/> n=8</td><td rowspan="1" colspan="1">49.9±1.4<break/> (48–52)<break/> n=8</td><td rowspan="1" colspan="1">52.3±2.2<break/> (52–56)<break/></td></tr></tbody></table><table-wrap-foot><fn><p>Terminology adopted by <xref ref-type="bibr" rid="B39">Loof and Coomans (1972)</xref>*; and <xref ref-type="bibr" rid="B1">Andrássy (1998)</xref>**.</p></fn></table-wrap-foot></table-wrap><table-wrap id="T5" position="float" orientation="portrait"><label>Table 5.</label><caption><p>Measurements of uteri (including ovejector), ovejector and vaginal parts. All measurements in micrometres presented as mean ± standard deviation (range).</p></caption><table id="TID0EHBDI" rules="all"><tbody><tr><th rowspan="1" colspan="1"/><th rowspan="1" colspan="1">Characters<break/> Locality</th><th rowspan="1" colspan="1">Anterior uterus</th><th rowspan="1" colspan="1">Posterior uterus</th><th rowspan="1" colspan="1">Ovejector</th><th rowspan="1" colspan="1">Vagina length</th><th rowspan="1" colspan="1">
              <italic>Pars distalis vaginae</italic>
            </th><th rowspan="1" colspan="1">
              <italic>Pars proximalis vaginae</italic>
            </th></tr><tr><td rowspan="3" colspan="1">
              <bold><italic><tp:taxon-name><tp:taxon-name-part taxon-name-part-type="genus">Xiphinema</tp:taxon-name-part> <tp:taxon-name-part taxon-name-part-type="species">browni</tp:taxon-name-part></tp:taxon-name></italic></bold>
            </td><td rowspan="1" colspan="1">Kurdějov</td><td rowspan="1" colspan="1">42.1±5.7<break/> (35–54)<break/> n=8</td><td rowspan="1" colspan="1">38.9±5.0<break/> (31–43)<break/> n=7</td><td rowspan="1" colspan="1">26</td><td rowspan="1" colspan="1">12.9±1.4<break/> (11–15)<break/> n=9</td><td rowspan="1" colspan="1">6.7±1.1<break/> (5.5–8.5)<break/> n=6</td><td rowspan="1" colspan="1">13.7±0.6<break/> (13–14)<break/> n=3</td></tr><tr><td rowspan="1" colspan="1">Sokolnice</td><td rowspan="1" colspan="1">45.5±3.7<break/> (38–46)<break/> n=4</td><td rowspan="1" colspan="1">46.0±4.0<break/> (40–49)<break/> n=4</td><td rowspan="1" colspan="1">30.5</td><td rowspan="1" colspan="1"/><td rowspan="1" colspan="1">5, 6, 6</td><td rowspan="1" colspan="1">8.5, 10, 10<break/></td></tr><tr><td rowspan="1" colspan="1">Mohyla míru</td><td rowspan="1" colspan="1">39, 40, 50</td><td rowspan="1" colspan="1">39, 41.5, 44</td><td rowspan="1" colspan="1">26, 33</td><td rowspan="1" colspan="1">12.5±1.0<break/> (11–14)<break/> n=5</td><td rowspan="1" colspan="1">5, 6</td><td rowspan="1" colspan="1">10, 10</td></tr><tr><td rowspan="1" colspan="1">
              <bold><italic><tp:taxon-name><tp:taxon-name-part taxon-name-part-type="genus">Xiphinema</tp:taxon-name-part> <tp:taxon-name-part taxon-name-part-type="species">penevi</tp:taxon-name-part></tp:taxon-name></italic></bold>
            </td><td rowspan="1" colspan="1">Ifrane</td><td rowspan="1" colspan="1">52.2±9.0<break/> (36–68)</td><td rowspan="1" colspan="1">52.3±4.3<break/> (46–58)</td><td rowspan="1" colspan="1">26</td><td rowspan="1" colspan="1"/><td rowspan="1" colspan="1">8.9±0.3<break/> (8–9)</td><td rowspan="1" colspan="1">10.6±1.2<break/> (8–13)</td></tr><tr><td rowspan="1" colspan="1">
              <bold><italic><tp:taxon-name><tp:taxon-name-part taxon-name-part-type="genus">Xiphinema</tp:taxon-name-part> <tp:taxon-name-part taxon-name-part-type="species">pachtaicum</tp:taxon-name-part></tp:taxon-name></italic></bold>
            </td><td rowspan="1" colspan="1">Balgarene</td><td rowspan="1" colspan="1">40, 48</td><td rowspan="1" colspan="1">42, 49, 50</td><td rowspan="1" colspan="1">37</td><td rowspan="1" colspan="1">13, 14, 15</td><td rowspan="1" colspan="1">9, 9</td><td rowspan="1" colspan="1">12, 12</td></tr><tr><td rowspan="2" colspan="1">
              <bold><italic><tp:taxon-name><tp:taxon-name-part taxon-name-part-type="genus">Xiphinema</tp:taxon-name-part> <tp:taxon-name-part taxon-name-part-type="species">parasimile</tp:taxon-name-part></tp:taxon-name></italic></bold>
            </td><td rowspan="1" colspan="1">Vinogradets</td><td rowspan="1" colspan="1">33.1±0.4<break/> (30–38)<break/> n=13</td><td rowspan="1" colspan="1">31.2±0.7<break/> (24–39)<break/> n=13</td><td rowspan="1" colspan="1">29.4±4.3<break/> (26–33.5)<break/> n=10</td><td rowspan="1" colspan="1">14.5±1.7<break/> (13–15)<break/> n=17</td><td rowspan="1" colspan="1">7.4±0.5<break/> (7–8)<break/> n=15</td><td rowspan="1" colspan="1">7.4±0.5<break/> (7–9)<break/> n=19</td></tr><tr><td rowspan="1" colspan="1">Ralja,Trešna<break/> paratypes</td><td rowspan="1" colspan="1">40.0±11.3<break/> (27–46)<break/> n=3</td><td rowspan="1" colspan="1">-</td><td rowspan="1" colspan="1">-</td><td rowspan="1" colspan="1">14.5±1.05<break/> (13–16)<break/> n=5</td><td rowspan="1" colspan="1">7.8±0.8<break/> (7–8.5)<break/> n=3</td><td rowspan="1" colspan="1">8.75±0.3<break/> (8.5–9)<break/> n=4</td></tr><tr><td rowspan="4" colspan="1">
              <bold><italic><tp:taxon-name><tp:taxon-name-part taxon-name-part-type="genus">Xiphinema</tp:taxon-name-part> <tp:taxon-name-part taxon-name-part-type="species">simile</tp:taxon-name-part></tp:taxon-name></italic></bold>
            </td><td rowspan="1" colspan="1">Srebarna, Bulgaria</td><td rowspan="1" colspan="1">18.8±2.8<break/> (14–21)<break/> n=6</td><td rowspan="1" colspan="1">18.5±2.4<break/> (15–20)<break/> n=6</td><td rowspan="1" colspan="1">36.3±6.4<break/> (29–41)<break/> n=3</td><td rowspan="1" colspan="1">14.8±1.3<break/> (13–16)<break/> n=5</td><td rowspan="1" colspan="1">5.8±0.4<break/> (5.5–6)<break/> n=8</td><td rowspan="1" colspan="1">9.5±0.9<break/> (8.5–11)<break/> n=7</td></tr><tr><td rowspan="1" colspan="1">Kalimok- Brashlen Bulgaria</td><td rowspan="1" colspan="1">21.8±1.9<break/> (16.5–24)<break/> n=14</td><td rowspan="1" colspan="1">21.5±1.8<break/> (19–24)<break/> n=14</td><td rowspan="1" colspan="1">43.1±3.1<break/> (36.5–48)<break/> n=12</td><td rowspan="1" colspan="1">16.8±0.8<break/> (15–18)<break/> n=15</td><td rowspan="1" colspan="1">6.4±0.65<break/> (5.5–7)<break/> n=17</td><td rowspan="1" colspan="1">8.6±0.5<break/> (8–10)<break/> n=17</td></tr><tr><td rowspan="1" colspan="1">Orlyane Bulgaria</td><td rowspan="1" colspan="1">21.75±2.2<break/> (17–24)<break/> n=7</td><td rowspan="1" colspan="1">22.1±2.3<break/> (19–26)<break/> n=7</td><td rowspan="1" colspan="1">43.8±4.2<break/> (36–50)<break/> n=7</td><td rowspan="1" colspan="1">16.9±1.1<break/> (15–18)<break/> n=8</td><td rowspan="1" colspan="1">6.05±0.6<break/> (5.5–7)<break/> n=11</td><td rowspan="1" colspan="1">9.05±0.8<break/> (8–10)<break/> n=10</td></tr><tr><td rowspan="1" colspan="1">Kamen bryag Bulgaria</td><td rowspan="1" colspan="1">23.0±4.8<break/> (18–30)<break/> n=5</td><td rowspan="1" colspan="1">24.2±4.15<break/> (19–30)<break/> n=5</td><td rowspan="1" colspan="1">47.2±8.9<break/> (37–60)<break/> n=5</td><td rowspan="1" colspan="1">15.9±1.8<break/> (13–17)<break/> n=5</td><td rowspan="1" colspan="1">6.4±0.6<break/> (6–7)<break/> n=5</td><td rowspan="1" colspan="1">9.8±0.8<break/> (9–10)<break/> n=5</td></tr></tbody></table><table-wrap-foot><fn><p>Data for <italic><tp:taxon-name><tp:taxon-name-part taxon-name-part-type="genus">Xiphinema</tp:taxon-name-part> <tp:taxon-name-part taxon-name-part-type="species">parasimile</tp:taxon-name-part></tp:taxon-name></italic> and <italic><tp:taxon-name><tp:taxon-name-part taxon-name-part-type="genus">Xiphinema</tp:taxon-name-part> <tp:taxon-name-part taxon-name-part-type="species">simile</tp:taxon-name-part></tp:taxon-name></italic>, <xref ref-type="bibr" rid="B36">Lazarova et al. (2008)</xref>.</p></fn></table-wrap-foot></table-wrap></tp:treatment-sec><tp:treatment-sec sec-type="Description"><title>Description.</title><p>
            <italic>Females</italic>. Body slender C to open spiral shaped. Cuticle with fine transverse striae. Thickness of the cuticle at postlabial region 1–1.5 μm, 1.5 rarely 2 μm at mid-body and 2 μm at post-anal region. Labial region set-off from the rest of the body by a constriction, expanded, rounded laterally, 5.0±1.1 (4–7) μm high. Amphideal fovea hardly visible, funnel-shaped, its opening <italic>c</italic>. 5 μm (50%) wide visible posterior the constriction level. Distance between first and second guide ring in specimens with retracted odonostyle 5–10 μm long. Odontophore with moderately developed basal flanges 6.1±0.6 (5.5–7) μm wide. A small vestigium observed occasionally in slender part of pharynx. Pharyngeal characters presented at Table <xref ref-type="table" rid="T4">4</xref>. Dorsal pharyngeal gland nucleus 2 μm diam. Ventrosublateral nuclei barely visible. Rectum 20.8 ± 1.5 (18–23) μm, n=7, or <italic>c</italic> 1.3 times anal body diameter. Reproductive system amphidelphic, symbiont bacteria present in the ovaries. Separate uteri and ovejector present (Table <xref ref-type="table" rid="T5">5</xref>), oviduct 90.5±13.0 (68–101) μm; vagina bell-shaped 39.5% of the corresponding body width (33–50%, n=14), vulva post-equatorial. Numerous sperm observed in one female from Kurdějov (Figs <xref ref-type="fig" rid="F2">2B</xref>, <xref ref-type="fig" rid="F4">4B</xref>). Tail conical, dorsally convex, ventrally straight or slightly concave with narrowly rounded to pointed terminus. Two pairs of caudal pores.</p><fig id="F1" position="float" orientation="portrait"><label>Figure 1.</label><caption><p>
          <italic><tp:taxon-name><tp:taxon-name-part taxon-name-part-type="genus">Xiphinema</tp:taxon-name-part> <tp:taxon-name-part taxon-name-part-type="species">browni</tp:taxon-name-part></tp:taxon-name></italic> sp. n. Female: Variations in: <bold>A–C</bold> Anterior end <bold>D–F</bold> Pharyngeal bulbus <bold>G–I</bold> Tail shape <bold>A, D, G</bold> Kurdĕjov (type population) <bold>B, F, I</bold> Mohyla míru <bold>C, E, H</bold> Sokolnice. Scale bars: 25 μm</p></caption><graphic xmlns:xlink="http://www.w3.org/1999/xlink" xlink:href="zookeys-574-001-g001.jpg" position="float" orientation="portrait" xlink:type="simple" id="oo_83005.jpg"/></fig><fig id="F2" position="float" orientation="portrait"><label>Figure 2.</label><caption><p>
          <italic><tp:taxon-name><tp:taxon-name-part taxon-name-part-type="genus">Xiphinema</tp:taxon-name-part> <tp:taxon-name-part taxon-name-part-type="species">browni</tp:taxon-name-part></tp:taxon-name></italic> sp. n. Female: Variations in genital system: <bold>A, B</bold> Anterior genital branch <bold>C</bold> Posterior genital branch <bold>D–F</bold> Region of vagina and uteri <bold>A, B, D</bold> Kurdĕjov (type population) <bold>C, F</bold> Mohyla míru <bold>E</bold> Sokolnice. Scale bars: 25 μm.</p></caption><graphic xmlns:xlink="http://www.w3.org/1999/xlink" xlink:href="zookeys-574-001-g002.jpg" position="float" orientation="portrait" xlink:type="simple" id="oo_83006.jpg"/></fig><fig id="F3" position="float" orientation="portrait"><label>Figure 3.</label><caption><p>
          <italic><tp:taxon-name><tp:taxon-name-part taxon-name-part-type="genus">Xiphinema</tp:taxon-name-part> <tp:taxon-name-part taxon-name-part-type="species">browni</tp:taxon-name-part></tp:taxon-name></italic> sp. n. <bold>A–C</bold> Entire body (<bold>A, C</bold> females <bold>B</bold> male); Female: <bold>D–F</bold> Anterior ends <bold>G–I</bold> Pharyngeal bulbus <bold>J–M</bold> Tail shape variation <bold>A, F, I, M</bold> Mohyla míru <bold>B, E, H, L</bold> Sokolnice <bold>C, D, G, J, K</bold> Kurdĕjov (type population). Scale bars: (<bold>A–C)</bold> 400 μm; (<bold>D–M</bold>) 30 μm.</p></caption><graphic xmlns:xlink="http://www.w3.org/1999/xlink" xlink:href="zookeys-574-001-g003.jpg" position="float" orientation="portrait" xlink:type="simple" id="oo_83007.jpg"/></fig><fig id="F4" position="float" orientation="portrait"><label>Figure 4.</label><caption><p>
          <italic><tp:taxon-name><tp:taxon-name-part taxon-name-part-type="genus">Xiphinema</tp:taxon-name-part> <tp:taxon-name-part taxon-name-part-type="species">browni</tp:taxon-name-part></tp:taxon-name></italic> sp. n. Female: <bold>A–D</bold> Genital system (<bold>B</bold> uterus full with sperm) <bold>E–G</bold> Labial region (<bold>E</bold> Amphid <bold>F</bold> Female <bold>G</bold> Male) <bold>H</bold> Ovary with endosymbionts <bold>I, K–N</bold> Variations in vagina <bold>J</bold> Lateral field <bold>A, B, H, I, J</bold> Kurdĕjov <bold>C, G</bold> Sokolnice <bold>D, K, M</bold> Mohyla míru <bold>E, F, L, N</bold> Moča. Scale bars: 30 μm <bold>(A–D, H–J)</bold>; 12 μm <bold>(E–G, K–N)</bold>.</p></caption><graphic xmlns:xlink="http://www.w3.org/1999/xlink" xlink:href="zookeys-574-001-g004.jpg" position="float" orientation="portrait" xlink:type="simple" id="oo_83008.jpg"/></fig><p>
            <italic>Male</italic>. Very rare. One specimen found in Sokolnice population. Male similar to the female with posterior region more strongly curved. Lip region and tail shape as in females, differences were observed within body width and tail length, which reflected <bold>a</bold> and <bold>c</bold>’ values. Spicules robust, slightly curved, lateral guiding piece 7 μm long. Adanal pair preceeded by a row of 5 irregularly spaced supplements, the two anteriormost weakly developed. Tail conoid, ventrally straight, dorsally convex with pointed terminus, caudal pores not visible. The slide of the only male specimen, described by <xref ref-type="bibr" rid="B29">Kumari et al. (2005)</xref>, was subsequently damaged.</p><p>
            <italic>Juveniles</italic>. The scatter diagram based on functional and replacement odontostyle, and body length revealed the presence of four juvenile stages (Fig. <xref ref-type="fig" rid="F8">8</xref>). Tail shape and length similar in all stages and females with <bold>c</bold>’ slightly decreasing in successive stages (Kumari 2005, Fig. <xref ref-type="fig" rid="F3">3</xref>, Table <xref ref-type="table" rid="T3">3</xref>).</p><fig id="F5" position="float" orientation="portrait"><label>Figure 5.</label><caption><p>
          <italic><tp:taxon-name><tp:taxon-name-part taxon-name-part-type="genus">Xiphinema</tp:taxon-name-part> <tp:taxon-name-part taxon-name-part-type="species">browni</tp:taxon-name-part></tp:taxon-name></italic> sp. n., Sokolnice. Male: <bold>A</bold> Anterior end <bold>B</bold> Pharyngeal bulbus <bold>C</bold> Posterior end <bold>D</bold> Spicules. Scale bars: 25 μm</p></caption><graphic xmlns:xlink="http://www.w3.org/1999/xlink" xlink:href="zookeys-574-001-g005.jpg" position="float" orientation="portrait" xlink:type="simple" id="oo_83009.jpg"/></fig><fig id="F6" position="float" orientation="portrait"><label>Figure 6.</label><caption><p>
          <italic><tp:taxon-name><tp:taxon-name-part taxon-name-part-type="genus">Xiphinema</tp:taxon-name-part> <tp:taxon-name-part taxon-name-part-type="species">browni</tp:taxon-name-part></tp:taxon-name></italic> sp. n., Kurdĕjov. Juveniles and female: <bold>A–E</bold> Anterior ends of first- to fourth-stage juveniles and female <bold>F–J</bold> Tails of first- to fourth- juvenile stages and female. Scale bar: 25 μm</p></caption><graphic xmlns:xlink="http://www.w3.org/1999/xlink" xlink:href="zookeys-574-001-g006.jpg" position="float" orientation="portrait" xlink:type="simple" id="oo_83010.jpg"/></fig><fig id="F7" position="float" orientation="portrait"><label>Figure 7.</label><caption><p>
          <italic><tp:taxon-name><tp:taxon-name-part taxon-name-part-type="genus">Xiphinema</tp:taxon-name-part> <tp:taxon-name-part taxon-name-part-type="species">browni</tp:taxon-name-part></tp:taxon-name></italic> sp. n. Kurdĕjov. Juveniles and female: <bold>A–E</bold> Anterior ends of first- to fourth-stage juveniles and female <bold>F–J</bold> Tails of first to fourth juvenile stages and female (G1 and G2 – second-stage juvenile). Scale bar: 30μm.</p></caption><graphic xmlns:xlink="http://www.w3.org/1999/xlink" xlink:href="zookeys-574-001-g007.jpg" position="float" orientation="portrait" xlink:type="simple" id="oo_83011.jpg"/></fig><fig id="F8" position="float" orientation="portrait"><label>Figure 8.</label><caption><p>Scatter plot of odontostyle (■) and replacement odontostyle (□) against body length of <italic><tp:taxon-name><tp:taxon-name-part taxon-name-part-type="genus">Xiphinema</tp:taxon-name-part> <tp:taxon-name-part taxon-name-part-type="species">browni</tp:taxon-name-part></tp:taxon-name></italic> sp. n. juveniles and females from Kurdĕjov population.</p></caption><graphic xmlns:xlink="http://www.w3.org/1999/xlink" xlink:href="zookeys-574-001-g008.jpg" position="float" orientation="portrait" xlink:type="simple" id="oo_83012.jpg"/></fig></tp:treatment-sec><tp:treatment-sec sec-type="Type locality and plant association"><title>Type locality and plant association.</title><p>Kurdějov, Břeclav County, South Moravia, Czech Republic, associated with grapevine. Other localities: Mohyla míru, Brno-Venkov County, South Moravia, the Czech Repbulic, in the rhizosphere of apple trees; Sokolnice, Brno-Venkov County, South Moravia, the Czech Repbulic, in the rhizosphere of grapevine; Moča, Komárno County, Nitra, Slovak Republic, in the rhizosphere of grapevine.</p></tp:treatment-sec><tp:treatment-sec sec-type="type material"><title>Type material.</title><p>The holotype, 9 paratype females and juveniles from all stages are deposited in the nematode collection of the Institute of Biodiversity and Ecosystem Research, Sofia, Bulgaria. Other paratypes deposited as follows: 15 females in the Crop Research Institute, Prague, the Czech Republic; 5 females in the USDA Nematode Collection, Beltsville, Maryland, USA; 5 females in the Nematode Collection of the Institute of Plant Protection, Bari, Italy; 5 females in the Wageningen Nematode Collection (WANECO), Wageningen, the Netherlands. The ribosomal and mtDNA sequences (18S rDNA, ITS1, ITS2, D2-D3, <italic>cox</italic>1, <italic>nad</italic>4) of <italic><tp:taxon-name><tp:taxon-name-part taxon-name-part-type="genus">Xiphinema</tp:taxon-name-part> <tp:taxon-name-part taxon-name-part-type="species">browni</tp:taxon-name-part></tp:taxon-name></italic> sp. n. are deposited in GenBank (for accession numbers see Table <xref ref-type="table" rid="T2">2</xref>).</p></tp:treatment-sec><tp:treatment-sec sec-type="Sequence and phylogenetic analyses"><title>Sequence and phylogenetic analyses.</title><p>There was no sequence variation between populations for 18S and D2-D3, ITS1 and ITS2 rDNA regions of <italic><tp:taxon-name><tp:taxon-name-part taxon-name-part-type="genus">Xiphinema</tp:taxon-name-part> <tp:taxon-name-part taxon-name-part-type="species">browni</tp:taxon-name-part></tp:taxon-name></italic> sp. n. Of all four populations studied <italic>cox</italic>1 region of three population from the Czech Republic (Kurdějov, Mohyla Míru, Sokolnice) were sequenced by <xref ref-type="bibr" rid="B27">Kumari et al. (2010b)</xref> and all populations were identical therefore only one population was submitted to GenBank (accession number <ext-link xmlns:xlink="http://www.w3.org/1999/xlink" ext-link-type="gen" xlink:href="GU222424" xlink:type="simple">GU222424</ext-link>). The Slovakian population was sequenced in this study and it was identical to previously published sequence of Kurdějov the population identified as <italic><tp:taxon-name><tp:taxon-name-part taxon-name-part-type="genus">Xiphinema</tp:taxon-name-part> <tp:taxon-name-part taxon-name-part-type="species">pachtaicum</tp:taxon-name-part></tp:taxon-name></italic> (<ext-link xmlns:xlink="http://www.w3.org/1999/xlink" ext-link-type="gen" xlink:href="GU222424" xlink:type="simple">GU222424</ext-link>, <xref ref-type="bibr" rid="B27">Kumari et al. 2010b</xref>). All four sequenced populations were also identical for <italic>nad</italic>4 part.</p><p>BLAST at NCBI using 18S and D2-D3 region sequences as queries revealed highest similarity (99 and 87%) to the corresponding sequences of <italic><tp:taxon-name><tp:taxon-name-part taxon-name-part-type="genus">Xiphinema</tp:taxon-name-part> <tp:taxon-name-part taxon-name-part-type="species">simile</tp:taxon-name-part></tp:taxon-name></italic> Lamberti, Choleva &amp; Agostinelli, 1983 from Serbia (<ext-link xmlns:xlink="http://www.w3.org/1999/xlink" ext-link-type="gen" xlink:href="AM086681" xlink:type="simple">AM086681</ext-link>) and two Spanish populations of <italic><tp:taxon-name><tp:taxon-name-part taxon-name-part-type="genus">Xiphinema</tp:taxon-name-part> <tp:taxon-name-part taxon-name-part-type="species">opisthohysterum</tp:taxon-name-part></tp:taxon-name></italic> Siddiqi, 1961 (<ext-link xmlns:xlink="http://www.w3.org/1999/xlink" ext-link-type="gen" xlink:href="JQ990040" xlink:type="simple">JQ990040</ext-link> and <ext-link xmlns:xlink="http://www.w3.org/1999/xlink" ext-link-type="gen" xlink:href="KP268967" xlink:type="simple">KP268967</ext-link>), respectively. The es<!--PageBreak--><!--PageBreak-->timated divergences (p-distance) between the 18S rDNA sequences of the new species and the closest species, <italic><tp:taxon-name><tp:taxon-name-part taxon-name-part-type="genus">Xiphinema</tp:taxon-name-part> <tp:taxon-name-part taxon-name-part-type="species">parasimile</tp:taxon-name-part></tp:taxon-name></italic> from Bulgaria (this study) and <italic><tp:taxon-name><tp:taxon-name-part taxon-name-part-type="genus">Xiphinema</tp:taxon-name-part> <tp:taxon-name-part taxon-name-part-type="species">simile</tp:taxon-name-part></tp:taxon-name></italic> from Serbia (<ext-link xmlns:xlink="http://www.w3.org/1999/xlink" ext-link-type="gen" xlink:href="AM086681" xlink:type="simple">AM086681</ext-link>) were 0.3 (6 nt) and 1.2% (21 nt), respectively. Again, the new D2-D3 <!--PageBreak--><!--PageBreak--><!--PageBreak--><!--PageBreak--><!--PageBreak--><!--PageBreak--><!--PageBreak-->sequence of <italic><tp:taxon-name><tp:taxon-name-part taxon-name-part-type="genus">Xiphinema</tp:taxon-name-part> <tp:taxon-name-part taxon-name-part-type="species">parasimile</tp:taxon-name-part></tp:taxon-name></italic> from Bulgaria was most similar (p-distance = 4.6%), followed by the Serbian populations of <italic><tp:taxon-name><tp:taxon-name-part taxon-name-part-type="genus">Xiphinema</tp:taxon-name-part> <tp:taxon-name-part taxon-name-part-type="species">parasimile</tp:taxon-name-part></tp:taxon-name></italic> (p-distance = 7.6–7.9%, calculated for D2 region only) and various populations of <italic><tp:taxon-name><tp:taxon-name-part taxon-name-part-type="genus">Xiphinema</tp:taxon-name-part> <tp:taxon-name-part taxon-name-part-type="species">simile</tp:taxon-name-part></tp:taxon-name></italic> (14.1–14.7%). The partial <italic>cox</italic>1 sequences of <italic><tp:taxon-name><tp:taxon-name-part taxon-name-part-type="genus">Xiphinema</tp:taxon-name-part> <tp:taxon-name-part taxon-name-part-type="species">browni</tp:taxon-name-part></tp:taxon-name></italic> sp. n revealed highest similarity to <italic><tp:taxon-name><tp:taxon-name-part taxon-name-part-type="genus">Xiphinema</tp:taxon-name-part> <tp:taxon-name-part taxon-name-part-type="species">simile</tp:taxon-name-part></tp:taxon-name></italic> from Slovakia (<ext-link xmlns:xlink="http://www.w3.org/1999/xlink" ext-link-type="gen" xlink:href="AM086708" xlink:type="simple">AM086708</ext-link>). Surprisingly, these two species showed very high similarity 99% (2 nts difference) in <italic>cox</italic>1 sequences and higher dissimilarity in 18S rDNA (p-distance = 1.2%, 21 nts). Other authors (<xref ref-type="bibr" rid="B16">Gutiérrez-Gutiérrez et al. 2012</xref>) have also reported similar observation namely, 100% identity in <italic>cox</italic>1 part of two different species <italic><tp:taxon-name><tp:taxon-name-part taxon-name-part-type="genus">Xiphinema</tp:taxon-name-part> <tp:taxon-name-part taxon-name-part-type="species">duriense</tp:taxon-name-part></tp:taxon-name></italic> Lamberti, Lemos, Agostinelli &amp; D’Addabo, 1993 (<ext-link xmlns:xlink="http://www.w3.org/1999/xlink" ext-link-type="gen" xlink:href="JQ990053" xlink:type="simple">JQ990053</ext-link>) and <italic><tp:taxon-name><tp:taxon-name-part taxon-name-part-type="genus">Xiphinema</tp:taxon-name-part> <tp:taxon-name-part taxon-name-part-type="species">opistohysterum</tp:taxon-name-part></tp:taxon-name></italic> (<ext-link xmlns:xlink="http://www.w3.org/1999/xlink" ext-link-type="gen" xlink:href="JQ990054" xlink:type="simple">JQ990054</ext-link>) and clear separation in D2-D3 28S sequences (or 96 % identity). Further, the <italic>cox</italic>1 sequences of <italic><tp:taxon-name><tp:taxon-name-part taxon-name-part-type="genus">Xiphinema</tp:taxon-name-part> <tp:taxon-name-part taxon-name-part-type="species">browni</tp:taxon-name-part></tp:taxon-name></italic> sp. n. and the closest species <italic><tp:taxon-name><tp:taxon-name-part taxon-name-part-type="genus">Xiphinema</tp:taxon-name-part> <tp:taxon-name-part taxon-name-part-type="species">parasimile</tp:taxon-name-part></tp:taxon-name></italic>, <italic><tp:taxon-name><tp:taxon-name-part taxon-name-part-type="genus">Xiphinema</tp:taxon-name-part> <tp:taxon-name-part taxon-name-part-type="species">simile</tp:taxon-name-part></tp:taxon-name></italic> (<ext-link xmlns:xlink="http://www.w3.org/1999/xlink" ext-link-type="gen" xlink:href="GU222425" xlink:type="simple">GU222425</ext-link>, Czech Republic) and <italic><tp:taxon-name><tp:taxon-name-part taxon-name-part-type="genus">Xiphinema</tp:taxon-name-part> <tp:taxon-name-part taxon-name-part-type="species">pachtaicum</tp:taxon-name-part></tp:taxon-name></italic> (<ext-link xmlns:xlink="http://www.w3.org/1999/xlink" ext-link-type="gen" xlink:href="HM921369" xlink:type="simple">HM921369</ext-link>, Spain) were translated to amino acids and aligned (Fig. <xref ref-type="fig" rid="F9">9</xref>). The estimated p-distances between <italic><tp:taxon-name><tp:taxon-name-part taxon-name-part-type="genus">Xiphinema</tp:taxon-name-part> <tp:taxon-name-part taxon-name-part-type="species">browni</tp:taxon-name-part></tp:taxon-name></italic> sp. n. and the three species were 10.1%, 21.7% and 23.3%, respectively.</p><fig id="F9" position="float" orientation="portrait"><label>Figure 9.</label><caption><p>
          <italic>Cox</italic>1 amino acid sequence alignment of <italic><tp:taxon-name><tp:taxon-name-part taxon-name-part-type="genus">Xiphinema</tp:taxon-name-part> <tp:taxon-name-part taxon-name-part-type="species">browni</tp:taxon-name-part></tp:taxon-name></italic> sp. n. and the closest species <italic><tp:taxon-name><tp:taxon-name-part taxon-name-part-type="genus">Xiphinema</tp:taxon-name-part> <tp:taxon-name-part taxon-name-part-type="species">parasimile</tp:taxon-name-part></tp:taxon-name></italic>, <italic><tp:taxon-name><tp:taxon-name-part taxon-name-part-type="genus">Xiphinema</tp:taxon-name-part> <tp:taxon-name-part taxon-name-part-type="species">simile</tp:taxon-name-part></tp:taxon-name></italic> and <italic><tp:taxon-name><tp:taxon-name-part taxon-name-part-type="genus">Xiphinema</tp:taxon-name-part> <tp:taxon-name-part taxon-name-part-type="species">pachtaicum</tp:taxon-name-part></tp:taxon-name></italic>.</p></caption><graphic xmlns:xlink="http://www.w3.org/1999/xlink" xlink:href="zookeys-574-001-g009.jpg" position="float" orientation="portrait" xlink:type="simple" id="oo_83013.jpg"/></fig><p>In all three phylogeny reconstructions (18S, D2-D3 and <italic>cox</italic>1) <italic><tp:taxon-name><tp:taxon-name-part taxon-name-part-type="genus">Xiphinema</tp:taxon-name-part> <tp:taxon-name-part taxon-name-part-type="species">parasimile</tp:taxon-name-part></tp:taxon-name></italic> from Bulgaria was a sister species of <italic><tp:taxon-name><tp:taxon-name-part taxon-name-part-type="genus">Xiphinema</tp:taxon-name-part> <tp:taxon-name-part taxon-name-part-type="species">browni</tp:taxon-name-part></tp:taxon-name></italic> sp. n. and both species were part of a well supported clade with other European populations of <italic><tp:taxon-name><tp:taxon-name-part taxon-name-part-type="genus">Xiphinema</tp:taxon-name-part> <tp:taxon-name-part taxon-name-part-type="species">simile</tp:taxon-name-part></tp:taxon-name></italic> (Figs <xref ref-type="fig" rid="F10">10</xref>–<xref ref-type="fig" rid="F12">12</xref>). The recently described species <italic><tp:taxon-name><tp:taxon-name-part taxon-name-part-type="genus">Xiphinema</tp:taxon-name-part> <tp:taxon-name-part taxon-name-part-type="species">vallense</tp:taxon-name-part></tp:taxon-name></italic> Archidona-Yuste, Navas-Cortes, Cantalapiedra-Navarrete, Palomares-Rius &amp; Castillo, 2016 presented only with D2-D3 and ITS1 rDNA sequences seems also to be evolutionary very closely related (Figs <xref ref-type="fig" rid="F11">11</xref> and <xref ref-type="fig" rid="F13">13</xref>), however amplifying additional sequences for other molecular markers (e.g. 18S and <italic>cox</italic>1) could help to better clarify its relationships. The position of the new species in the phylogeny trees based on ITS1 and ITS2 sequences was unstable (Figs <xref ref-type="fig" rid="F13">13</xref> and <xref ref-type="fig" rid="F14">14</xref>). The analyses resulted in various tree topologies when using different alignment algorithms and reconstruction methods (ML and BI) and because of the absence of homologous sequences from closely related species. In most cases <italic><tp:taxon-name><tp:taxon-name-part taxon-name-part-type="genus">Xiphinema</tp:taxon-name-part> <tp:taxon-name-part taxon-name-part-type="species">browni</tp:taxon-name-part></tp:taxon-name></italic> sp. n. was part of a clade of European <italic><tp:taxon-name><tp:taxon-name-part taxon-name-part-type="genus">Xiphinema</tp:taxon-name-part> <tp:taxon-name-part taxon-name-part-type="species">americanum</tp:taxon-name-part></tp:taxon-name></italic>-group species considered as group II in a previous publication (<xref ref-type="bibr" rid="B2">Archidona-Yuste et al. 2016</xref>). Due to insufficient number of <italic>nad</italic>4 sequences of species belonging to the <italic><tp:taxon-name><tp:taxon-name-part taxon-name-part-type="genus">Xiphinema</tp:taxon-name-part> <tp:taxon-name-part taxon-name-part-type="species">americanum</tp:taxon-name-part></tp:taxon-name></italic>-group at NCBI no phylogenetic reconstructions are presented.</p><fig id="F10" position="float" orientation="portrait"><label>Figure 10.</label><caption><p>Hypothesis of the phylogenetic relationships of <italic><tp:taxon-name><tp:taxon-name-part taxon-name-part-type="genus">Xiphinema</tp:taxon-name-part> <tp:taxon-name-part taxon-name-part-type="species">browni</tp:taxon-name-part></tp:taxon-name></italic> sp. n., <italic><tp:taxon-name><tp:taxon-name-part taxon-name-part-type="genus">Xiphinema</tp:taxon-name-part> <tp:taxon-name-part taxon-name-part-type="species">parasimile</tp:taxon-name-part></tp:taxon-name></italic>, <italic><tp:taxon-name><tp:taxon-name-part taxon-name-part-type="genus">Xiphinema</tp:taxon-name-part> <tp:taxon-name-part taxon-name-part-type="species">pachtaicum</tp:taxon-name-part></tp:taxon-name></italic> and <italic><tp:taxon-name><tp:taxon-name-part taxon-name-part-type="genus">Xiphinema</tp:taxon-name-part> <tp:taxon-name-part taxon-name-part-type="species">penevi</tp:taxon-name-part></tp:taxon-name></italic> sp. n. based on 18S rDNA inferred from a Bayesian analysis using GTR+G model and <italic><tp:taxon-name><tp:taxon-name-part taxon-name-part-type="genus">Prionchulus</tp:taxon-name-part> <tp:taxon-name-part taxon-name-part-type="species">punctatus</tp:taxon-name-part></tp:taxon-name></italic> (Cobb, 1917) Andrássy, 1958, <italic><tp:taxon-name><tp:taxon-name-part taxon-name-part-type="genus">Alaimus</tp:taxon-name-part></tp:taxon-name></italic> sp. and <italic><tp:taxon-name><tp:taxon-name-part taxon-name-part-type="genus">Tripylina</tp:taxon-name-part></tp:taxon-name></italic> sp. as an outgroup. Posterior probabilities higher than 0.8 are presented. The sequence of <italic><tp:taxon-name><tp:taxon-name-part taxon-name-part-type="genus">Xiphinema</tp:taxon-name-part> <tp:taxon-name-part taxon-name-part-type="species">browni</tp:taxon-name-part></tp:taxon-name></italic> from Moča was not included due to the shorter length.</p></caption><graphic xmlns:xlink="http://www.w3.org/1999/xlink" xlink:href="zookeys-574-001-g010.jpg" position="float" orientation="portrait" xlink:type="simple" id="oo_83014.jpg"/></fig><fig id="F11" position="float" orientation="portrait"><label>Figure 11.</label><caption><p>Hypothesis of the phylogenetic relationships of <italic><tp:taxon-name><tp:taxon-name-part taxon-name-part-type="genus">Xiphinema</tp:taxon-name-part> <tp:taxon-name-part taxon-name-part-type="species">browni</tp:taxon-name-part></tp:taxon-name></italic> sp. n., <italic><tp:taxon-name><tp:taxon-name-part taxon-name-part-type="genus">Xiphinema</tp:taxon-name-part> <tp:taxon-name-part taxon-name-part-type="species">parasimile</tp:taxon-name-part></tp:taxon-name></italic>, <italic><tp:taxon-name><tp:taxon-name-part taxon-name-part-type="genus">Xiphinema</tp:taxon-name-part> <tp:taxon-name-part taxon-name-part-type="species">pachtaicum</tp:taxon-name-part></tp:taxon-name></italic> and <italic><tp:taxon-name><tp:taxon-name-part taxon-name-part-type="genus">Xiphinema</tp:taxon-name-part> <tp:taxon-name-part taxon-name-part-type="species">penevi</tp:taxon-name-part></tp:taxon-name></italic> sp. n. based on 28S rDNA inferred from a Bayesian analysis using GTR+G model and <italic><tp:taxon-name><tp:taxon-name-part taxon-name-part-type="genus">Longidorus</tp:taxon-name-part> <tp:taxon-name-part taxon-name-part-type="species">helveticus</tp:taxon-name-part></tp:taxon-name></italic> Lamberti, Kunz, Grunder, Molinari, De Luca, Agostinelli &amp; Radicci, 2001 and <italic><tp:taxon-name><tp:taxon-name-part taxon-name-part-type="genus">Longidorus</tp:taxon-name-part> <tp:taxon-name-part taxon-name-part-type="species">poessneckensis</tp:taxon-name-part></tp:taxon-name></italic> Altherr, 1974 as an outgroup. Posterior probabilities higher than 0.8 are presented.</p></caption><graphic xmlns:xlink="http://www.w3.org/1999/xlink" xlink:href="zookeys-574-001-g011.jpg" position="float" orientation="portrait" xlink:type="simple" id="oo_83015.jpg"/></fig><fig id="F12" position="float" orientation="portrait"><label>Figure 12.</label><caption><p>Hypothesis of the phylogenetic relationships of <italic><tp:taxon-name><tp:taxon-name-part taxon-name-part-type="genus">Xiphinema</tp:taxon-name-part> <tp:taxon-name-part taxon-name-part-type="species">browni</tp:taxon-name-part></tp:taxon-name></italic> sp. n. and <italic><tp:taxon-name><tp:taxon-name-part taxon-name-part-type="genus">Xiphinema</tp:taxon-name-part> <tp:taxon-name-part taxon-name-part-type="species">parasimile</tp:taxon-name-part></tp:taxon-name></italic> based on <italic>cox</italic>1 inferred from a Bayesian analysis using GTR+G model and <italic><tp:taxon-name><tp:taxon-name-part taxon-name-part-type="genus">Xiphinema</tp:taxon-name-part> <tp:taxon-name-part taxon-name-part-type="species">italiae</tp:taxon-name-part></tp:taxon-name></italic> Mayl, 1953 and <italic><tp:taxon-name><tp:taxon-name-part taxon-name-part-type="genus">Xiphinema</tp:taxon-name-part> <tp:taxon-name-part taxon-name-part-type="species">diversicaudatum</tp:taxon-name-part></tp:taxon-name></italic> (Micoletzky, 1927), Thorne, 1939 as an outgroup. Posterior probabilities higher than 0.8 are presented.</p></caption><graphic xmlns:xlink="http://www.w3.org/1999/xlink" xlink:href="zookeys-574-001-g012.jpg" position="float" orientation="portrait" xlink:type="simple" id="oo_83016.jpg"/></fig><fig id="F13" position="float" orientation="portrait"><label>Figure 13.</label><caption><p>Hypothesis of the phylogenetic relationships of <italic><tp:taxon-name><tp:taxon-name-part taxon-name-part-type="genus">Xiphinema</tp:taxon-name-part> <tp:taxon-name-part taxon-name-part-type="species">browni</tp:taxon-name-part></tp:taxon-name></italic> sp. n. based on ITS1 inferred from a Bayesian analysis using GTR+G model and <italic><tp:taxon-name><tp:taxon-name-part taxon-name-part-type="genus">Xiphinema</tp:taxon-name-part> <tp:taxon-name-part taxon-name-part-type="species">barense</tp:taxon-name-part></tp:taxon-name></italic> Lamberti, Roca, Agostinelli, Bleve-Zacheo, 1986, <italic><tp:taxon-name><tp:taxon-name-part taxon-name-part-type="genus">Xiphinema</tp:taxon-name-part> <tp:taxon-name-part taxon-name-part-type="species">italiae</tp:taxon-name-part></tp:taxon-name></italic> and <italic><tp:taxon-name><tp:taxon-name-part taxon-name-part-type="genus">Xiphinema</tp:taxon-name-part> <tp:taxon-name-part taxon-name-part-type="species">diversicaudatum</tp:taxon-name-part></tp:taxon-name></italic> as an outgroup. Posterior probabilities higher than 0.8 are presented.</p></caption><graphic xmlns:xlink="http://www.w3.org/1999/xlink" xlink:href="zookeys-574-001-g013.jpg" position="float" orientation="portrait" xlink:type="simple" id="oo_83017.jpg"/></fig><fig id="F14" position="float" orientation="portrait"><label>Figure 14.</label><caption><p>Hypothesis of the phylogenetic relationships of <italic><tp:taxon-name><tp:taxon-name-part taxon-name-part-type="genus">Xiphinema</tp:taxon-name-part> <tp:taxon-name-part taxon-name-part-type="species">browni</tp:taxon-name-part></tp:taxon-name></italic> sp. n., <italic><tp:taxon-name><tp:taxon-name-part taxon-name-part-type="genus">Xiphinema</tp:taxon-name-part> <tp:taxon-name-part taxon-name-part-type="species">parasimile</tp:taxon-name-part></tp:taxon-name></italic>, <italic><tp:taxon-name><tp:taxon-name-part taxon-name-part-type="genus">Xiphinema</tp:taxon-name-part> <tp:taxon-name-part taxon-name-part-type="species">pachtaicum</tp:taxon-name-part></tp:taxon-name></italic> and <italic><tp:taxon-name><tp:taxon-name-part taxon-name-part-type="genus">Xiphinema</tp:taxon-name-part> <tp:taxon-name-part taxon-name-part-type="species">penevi</tp:taxon-name-part></tp:taxon-name></italic> sp. n. based on ITS2 inferred from a Bayesian analysis using GTR+G model and <italic><tp:taxon-name><tp:taxon-name-part taxon-name-part-type="genus">Xiphinema</tp:taxon-name-part> <tp:taxon-name-part taxon-name-part-type="species">italiae</tp:taxon-name-part></tp:taxon-name></italic>, <italic><tp:taxon-name><tp:taxon-name-part taxon-name-part-type="genus">Xiphinema</tp:taxon-name-part> <tp:taxon-name-part taxon-name-part-type="species">diversicaudatum</tp:taxon-name-part></tp:taxon-name></italic> and <italic><tp:taxon-name><tp:taxon-name-part taxon-name-part-type="genus">Xiphinema</tp:taxon-name-part> <tp:taxon-name-part taxon-name-part-type="species">vuittenezi</tp:taxon-name-part></tp:taxon-name></italic> Luc, Lima, Weischer &amp; Flegg, 1964 as an outgroup. Posterior probabilities higher than 0.8 are presented.</p></caption><graphic xmlns:xlink="http://www.w3.org/1999/xlink" xlink:href="zookeys-574-001-g014.jpg" position="float" orientation="portrait" xlink:type="simple" id="oo_83018.jpg"/></fig><p>
            <bold>Diagnosis and relationships.</bold> <italic><tp:taxon-name><tp:taxon-name-part taxon-name-part-type="genus">Xiphinema</tp:taxon-name-part> <tp:taxon-name-part taxon-name-part-type="species">browni</tp:taxon-name-part></tp:taxon-name></italic> sp. n. is characterised by a unique combination of traits: slender and medium sized body (1.6–2.41 mm) and odontostyle (73–85 μm), lip region expanded, laterally rounded, separated from the rest of body by a constriction, post-equatorial vulva position (V=52–58 %), symbiotic bacteria present, female tail conical dorsally convex, with narrow rounded to pointed tip, 24–35 μm long, (c=53.4–86.8; c’=1.5–2.1), and specific ribosomal and mtDNA sequences (Table <xref ref-type="table" rid="T2">2</xref>). The alpha-numeric codes based on average values (ranges given in parentheses) using the polytomous key by <xref ref-type="bibr" rid="B35">Lamberti et al. (2004)</xref> are: A3 (2), B3 (2), C3 (4), D2 (1/3), E2 (3), F2 (1/3), G2, H1, I2 (1/3).</p><p>Species having similar morphometrics to <italic><tp:taxon-name><tp:taxon-name-part taxon-name-part-type="genus">Xiphinema</tp:taxon-name-part> <tp:taxon-name-part taxon-name-part-type="species">browni</tp:taxon-name-part></tp:taxon-name></italic> sp. n. based on type populations are presented in Table <xref ref-type="table" rid="T6">6</xref>. Recently described species <italic><tp:taxon-name><tp:taxon-name-part taxon-name-part-type="genus">Xiphinema</tp:taxon-name-part> <tp:taxon-name-part taxon-name-part-type="species">parasimile</tp:taxon-name-part></tp:taxon-name></italic>, <italic><tp:taxon-name><tp:taxon-name-part taxon-name-part-type="genus">Xiphinema</tp:taxon-name-part> <tp:taxon-name-part taxon-name-part-type="species">parabrevicolle</tp:taxon-name-part></tp:taxon-name></italic> Gutiérrez-Gutiérrez, Cantalapiedra-Navarrete, Decraemer, Vovlas, Prior, Palomares-Rius &amp; Castillo, 2012, <italic><tp:taxon-name><tp:taxon-name-part taxon-name-part-type="genus">Xiphinema</tp:taxon-name-part> <tp:taxon-name-part taxon-name-part-type="species">parapachydermum</tp:taxon-name-part></tp:taxon-name></italic> Gutiérrez-Gutiérrez, Cantalapie<!--PageBreak-->dra-Navarrete, Decraemer, Vovlas, Prior, Palomares-Rius &amp; Castillo, 2012, <italic><tp:taxon-name><tp:taxon-name-part taxon-name-part-type="genus">Xiphinema</tp:taxon-name-part> <tp:taxon-name-part taxon-name-part-type="species">paratenuicutis</tp:taxon-name-part></tp:taxon-name></italic> Gutiérrez-Gutiérrez, Cantalapiedra-Navarrete, Decraemer, Vovlas, Prior, Palomares-Rius &amp; Castillo, 2012, <italic><tp:taxon-name><tp:taxon-name-part taxon-name-part-type="genus">Xiphinema</tp:taxon-name-part> <tp:taxon-name-part taxon-name-part-type="species">plesiopachtaicum</tp:taxon-name-part></tp:taxon-name></italic> Archidona-Yuste, Navas-Cortes, Cantalapiedra-Navarrete, Palomares-Rius &amp; Castillo, 2016 and <italic><tp:taxon-name><tp:taxon-name-part taxon-name-part-type="genus">Xiphinema</tp:taxon-name-part> <tp:taxon-name-part taxon-name-part-type="species">vallense</tp:taxon-name-part></tp:taxon-name></italic> (<xref ref-type="bibr" rid="B4">Barsi and Lamberti 2004</xref>, <xref ref-type="bibr" rid="B16">Gutiérrez-Gutiérrez et al. 2012</xref>, <xref ref-type="bibr" rid="B2">Archidona-Yuste et al. 2016</xref>) have also been compared. Six of these species have non-European distribution (Table <xref ref-type="table" rid="T6">6</xref>) whereas the others were described from and/or found mainly in Europe. <italic><tp:taxon-name><tp:taxon-name-part taxon-name-part-type="genus">Xiphinema</tp:taxon-name-part> <tp:taxon-name-part taxon-name-part-type="species">simile</tp:taxon-name-part></tp:taxon-name></italic> was also included in the table comparing morphometrical data because of the close relationships based on sequence and phylogenetic analyses and its wide distribution in many European countries.</p><table-wrap id="T6" position="float" orientation="portrait"><label>Table 6.</label><caption><p>Morphometric data of <italic><tp:taxon-name><tp:taxon-name-part taxon-name-part-type="genus">Xiphinema</tp:taxon-name-part> <tp:taxon-name-part taxon-name-part-type="species">americanum</tp:taxon-name-part></tp:taxon-name></italic> species having similar morphometrics with the new species based on type populations.</p></caption><table id="TID0EMVDI" rules="all"><tbody><tr><td rowspan="1" colspan="1"/><td rowspan="1" colspan="7">
              <bold>Non-European species</bold>
            </td><td rowspan="1" colspan="1">
              <bold>European species</bold>
            </td></tr><tr><td rowspan="1" colspan="1"/><td rowspan="1" colspan="1">
              <italic><tp:taxon-name><tp:taxon-name-part taxon-name-part-type="genus">Xiphinema</tp:taxon-name-part> <tp:taxon-name-part taxon-name-part-type="species">penevi</tp:taxon-name-part></tp:taxon-name></italic> sp. n.</td><td rowspan="1" colspan="1">
              <italic><tp:taxon-name><tp:taxon-name-part taxon-name-part-type="genus">Xiphinema</tp:taxon-name-part> <tp:taxon-name-part taxon-name-part-type="species">bricolensis</tp:taxon-name-part></tp:taxon-name></italic>
            </td><td rowspan="1" colspan="1">
              <italic><tp:taxon-name><tp:taxon-name-part taxon-name-part-type="genus">Xiphinema</tp:taxon-name-part> <tp:taxon-name-part taxon-name-part-type="species">californicum</tp:taxon-name-part></tp:taxon-name></italic>
            </td><td rowspan="1" colspan="1">
              <italic><tp:taxon-name><tp:taxon-name-part taxon-name-part-type="genus">Xiphinema</tp:taxon-name-part> <tp:taxon-name-part taxon-name-part-type="species">citricolum</tp:taxon-name-part></tp:taxon-name></italic>
            </td><td rowspan="1" colspan="1">
              <italic><tp:taxon-name><tp:taxon-name-part taxon-name-part-type="genus">Xiphinema</tp:taxon-name-part> <tp:taxon-name-part taxon-name-part-type="species">intermedium</tp:taxon-name-part></tp:taxon-name></italic>
            </td><td rowspan="1" colspan="1">
              <italic><tp:taxon-name><tp:taxon-name-part taxon-name-part-type="genus">Xiphinema</tp:taxon-name-part> <tp:taxon-name-part taxon-name-part-type="species">oxycaudatum</tp:taxon-name-part></tp:taxon-name></italic>
            </td><td rowspan="1" colspan="1">
              <italic><tp:taxon-name><tp:taxon-name-part taxon-name-part-type="genus">Xiphinema</tp:taxon-name-part> <tp:taxon-name-part taxon-name-part-type="species">tenuicutis</tp:taxon-name-part></tp:taxon-name></italic>
            </td><td rowspan="1" colspan="1">
              <italic><tp:taxon-name><tp:taxon-name-part taxon-name-part-type="genus">Xiphinema</tp:taxon-name-part> <tp:taxon-name-part taxon-name-part-type="species">plesiopachtaicum</tp:taxon-name-part></tp:taxon-name></italic>
            </td></tr><tr><td rowspan="1" colspan="1">Body L</td><td rowspan="1" colspan="1">1.69 (1.5–1.85)</td><td rowspan="1" colspan="1">1.9 (1.7–2.3)</td><td rowspan="1" colspan="1">2 (1.8–2.2)</td><td rowspan="1" colspan="1">1.6–1.8</td><td rowspan="1" colspan="1">1.6 (1.4–1.9)</td><td rowspan="1" colspan="1">1.6 (1.5–1.7)</td><td rowspan="1" colspan="1">1.8 (1.6–1.9)</td><td rowspan="1" colspan="1">1.9 (1.5–2.1)</td></tr><tr><td rowspan="1" colspan="1">a</td><td rowspan="1" colspan="1">61 (57.2–65.0)</td><td rowspan="1" colspan="1">56 (52–62)</td><td rowspan="1" colspan="1">60 (52–68)</td><td rowspan="1" colspan="1">45–46</td><td rowspan="1" colspan="1">43 (38–51)</td><td rowspan="1" colspan="1">47 (45–51)</td><td rowspan="1" colspan="1">46 (40–53)</td><td rowspan="1" colspan="1">64 (57.3–70.2)</td></tr><tr><td rowspan="1" colspan="1">c</td><td rowspan="1" colspan="1">57.7 (50.8–61.5)</td><td rowspan="1" colspan="1">57 (49–65)</td><td rowspan="1" colspan="1">63 (58–76)</td><td rowspan="1" colspan="1">44–50</td><td rowspan="1" colspan="1">47 (41–59)</td><td rowspan="1" colspan="1">51 (48–54)</td><td rowspan="1" colspan="1">61 (56–65)</td><td rowspan="1" colspan="1">71.1 (62.5–88.7)</td></tr><tr><td rowspan="1" colspan="1">c’</td><td rowspan="1" colspan="1">1.8 (1.6–1.9)</td><td rowspan="1" colspan="1">1.5 (1.3–1.6)</td><td rowspan="1" colspan="1">1.6 (1.3–1.9)</td><td rowspan="1" colspan="1">1.6–1.7</td><td rowspan="1" colspan="1">1.5 (1.3–1.7)</td><td rowspan="1" colspan="1">1.6 (1.3–1.7)</td><td rowspan="1" colspan="1">1.5 (1.4–1.7)</td><td rowspan="1" colspan="1">1.4 (1.3–1.7)</td></tr><tr><td rowspan="1" colspan="1">Vulva [%]</td><td rowspan="1" colspan="1">57 (51–61.5)</td><td rowspan="1" colspan="1">52 (50–55)</td><td rowspan="1" colspan="1">51 (49–55)</td><td rowspan="1" colspan="1">52–54</td><td rowspan="1" colspan="1">52 (50–57)</td><td rowspan="1" colspan="1">52.5 (51–54)</td><td rowspan="1" colspan="1">51 (47–52)</td><td rowspan="1" colspan="1">57.3 (55.5–60)</td></tr><tr><td rowspan="1" colspan="1">Odontostyle L</td><td rowspan="1" colspan="1">77 (72–79)</td><td rowspan="1" colspan="1">87 (85–94)</td><td rowspan="1" colspan="1">90 (83–98)</td><td rowspan="1" colspan="1">78–86</td><td rowspan="1" colspan="1">76 (68–80)</td><td rowspan="1" colspan="1">82 (78–84)</td><td rowspan="1" colspan="1">76 (73–80)</td><td rowspan="1" colspan="1">83 (77–89)</td></tr><tr><td rowspan="1" colspan="1">Tail L</td><td rowspan="1" colspan="1">29 (26–32)</td><td rowspan="1" colspan="1">36 (31–41)</td><td rowspan="1" colspan="1">31 (27–36)</td><td rowspan="1" colspan="1">34–36</td><td rowspan="1" colspan="1">33 (31–38)</td><td rowspan="1" colspan="1">33 (27–35)</td><td rowspan="1" colspan="1">29 (26–32)</td><td rowspan="1" colspan="1">26 (23–28)</td></tr><tr><td rowspan="1" colspan="1">Length to GR</td><td rowspan="1" colspan="1">68 (66–71)</td><td rowspan="1" colspan="1">68 (61–76)</td><td rowspan="1" colspan="1">76 (66–83)</td><td rowspan="1" colspan="1">64–72</td><td rowspan="1" colspan="1">63 (58–67)</td><td rowspan="1" colspan="1">71 (66–75)</td><td rowspan="1" colspan="1">60 (55–64)</td><td rowspan="1" colspan="1">69 (63–76.5)</td></tr><tr><td rowspan="1" colspan="1">Lips width</td><td rowspan="1" colspan="1">8 (8–9)</td><td rowspan="1" colspan="1">11</td><td rowspan="1" colspan="1">10 (10–11)</td><td rowspan="1" colspan="1">12.5</td><td rowspan="1" colspan="1">10.5 (9.5–11)</td><td rowspan="1" colspan="1">10 (9–10)</td><td rowspan="1" colspan="1">9 (9–10)</td><td rowspan="1" colspan="1">9.5 (8.5–10.5)</td></tr><tr><td rowspan="1" colspan="1">J</td><td rowspan="1" colspan="1">9 (8–10)</td><td rowspan="1" colspan="1">(6–7)</td><td rowspan="1" colspan="1">6 (5–8.5)</td><td rowspan="1" colspan="1">12–14</td><td rowspan="1" colspan="1">10 (9–12)</td><td rowspan="1" colspan="1">9 (7–10)</td><td rowspan="1" colspan="1">8 (6.5–10)</td><td rowspan="1" colspan="1">8 (5.5–10)</td></tr><tr><td rowspan="1" colspan="1">Juvenile stages</td><td rowspan="1" colspan="1">4</td><td rowspan="1" colspan="1">?</td><td rowspan="1" colspan="1">4</td><td rowspan="1" colspan="1">3</td><td rowspan="1" colspan="1"/><td rowspan="1" colspan="1">?</td><td rowspan="1" colspan="1"/><td rowspan="1" colspan="1">?</td></tr><tr><td rowspan="1" colspan="1">Males (number of VM supplements)</td><td rowspan="1" colspan="1">rare or absent</td><td rowspan="1" colspan="1">rare or absent 11</td><td rowspan="1" colspan="1">rare or absent 7</td><td rowspan="1" colspan="1">rare or absent 10</td><td rowspan="1" colspan="1">rare or absent 11</td><td rowspan="1" colspan="1">rare or absent 3</td><td rowspan="1" colspan="1">not found</td><td rowspan="1" colspan="1">Not found</td></tr><tr><td rowspan="1" colspan="1"/><td rowspan="1" colspan="8">
              <bold>European species</bold>
            </td></tr><tr><td rowspan="1" colspan="1"/><td rowspan="1" colspan="1">
              <italic><tp:taxon-name><tp:taxon-name-part taxon-name-part-type="genus">Xiphinema</tp:taxon-name-part> <tp:taxon-name-part taxon-name-part-type="species">browni</tp:taxon-name-part></tp:taxon-name></italic> sp. n.</td><td rowspan="1" colspan="1">
              <italic><tp:taxon-name><tp:taxon-name-part taxon-name-part-type="genus">Xiphinema</tp:taxon-name-part> <tp:taxon-name-part taxon-name-part-type="species">microstilum</tp:taxon-name-part></tp:taxon-name></italic>
            </td><td rowspan="1" colspan="1">
              <italic><tp:taxon-name><tp:taxon-name-part taxon-name-part-type="genus">Xiphinema</tp:taxon-name-part> <tp:taxon-name-part taxon-name-part-type="species">pachtaicum</tp:taxon-name-part></tp:taxon-name></italic>
            </td><td rowspan="1" colspan="1">
              <italic><tp:taxon-name><tp:taxon-name-part taxon-name-part-type="genus">Xiphinema</tp:taxon-name-part> <tp:taxon-name-part taxon-name-part-type="species">parasimile</tp:taxon-name-part></tp:taxon-name></italic>
            </td><td rowspan="1" colspan="1">
              <italic><tp:taxon-name><tp:taxon-name-part taxon-name-part-type="genus">Xiphinema</tp:taxon-name-part> <tp:taxon-name-part taxon-name-part-type="species">paratenuicutis</tp:taxon-name-part></tp:taxon-name></italic>
            </td><td rowspan="1" colspan="1">
              <italic><tp:taxon-name><tp:taxon-name-part taxon-name-part-type="genus">Xiphinema</tp:taxon-name-part> <tp:taxon-name-part taxon-name-part-type="species">simile</tp:taxon-name-part></tp:taxon-name></italic>
            </td><td rowspan="1" colspan="1">
              <italic><tp:taxon-name><tp:taxon-name-part taxon-name-part-type="genus">Xiphinema</tp:taxon-name-part> <tp:taxon-name-part taxon-name-part-type="species">parapachydermum</tp:taxon-name-part></tp:taxon-name></italic>
            </td><td rowspan="1" colspan="1">
              <italic><tp:taxon-name><tp:taxon-name-part taxon-name-part-type="genus">Xiphinema</tp:taxon-name-part> <tp:taxon-name-part taxon-name-part-type="species">vallense</tp:taxon-name-part></tp:taxon-name></italic>
            </td></tr><tr><td rowspan="1" colspan="1">Body L</td><td rowspan="1" colspan="1">2.03 (1.8–2.40)</td><td rowspan="1" colspan="1">2.6 (2.5–2.8)</td><td rowspan="1" colspan="1">1.88</td><td rowspan="1" colspan="1">1.99 (1.75–2.26)</td><td rowspan="1" colspan="1">2.01 (1.7–2.2)</td><td rowspan="1" colspan="1">1.9 (1.7–2.1)</td><td rowspan="1" colspan="1">1.78 (1.41–2.0)</td><td rowspan="1" colspan="1">2.0 (1.8–2.2)</td></tr><tr><td rowspan="1" colspan="1">a</td><td rowspan="1" colspan="1">69.3 (56.9–81.3)</td><td rowspan="1" colspan="1">86 (77–93)</td><td rowspan="1" colspan="1"/><td rowspan="1" colspan="1">70.5 (61.0–76.1)</td><td rowspan="1" colspan="1">61.1 (51.9–69.7)</td><td rowspan="1" colspan="1">71 (63–77)</td><td rowspan="1" colspan="1">64 (51.3–73.1)</td><td rowspan="1" colspan="1">68.9 (61.6–79.1)</td></tr><tr><td rowspan="1" colspan="1">c</td><td rowspan="1" colspan="1">69.9 (54.7–83.0)</td><td rowspan="1" colspan="1">74 (63–88)</td><td rowspan="1" colspan="1">72.3</td><td rowspan="1" colspan="1">59.9 (50.9–69.8)</td><td rowspan="1" colspan="1">68.8 (58.8–79.9)</td><td rowspan="1" colspan="1">67 (61–70)</td><td rowspan="1" colspan="1">60.3 (46.3–75.5)</td><td rowspan="1" colspan="1">73.4 (58.2–86.3)</td></tr><tr><td rowspan="1" colspan="1">c’</td><td rowspan="1" colspan="1">1.8 (1.53–2.07)</td><td rowspan="1" colspan="1">1.8 (1.6–2.0)</td><td rowspan="1" colspan="1">1.6</td><td rowspan="1" colspan="1">2.02 (1.79–2.28)</td><td rowspan="1" colspan="1">1.4 (1.2–1.6)</td><td rowspan="1" colspan="1">1.7 (1.6–1.8)</td><td rowspan="1" colspan="1">1.8 (1.5–2.3)</td><td rowspan="1" colspan="1">1.6 (1.4–1.7)</td></tr><tr><td rowspan="1" colspan="1">Vulva [%]</td><td rowspan="1" colspan="1">55 (52.3–58.5)</td><td rowspan="1" colspan="1">57 (55–60)</td><td rowspan="1" colspan="1">60</td><td rowspan="1" colspan="1">55.5 (52.2–58.7)</td><td rowspan="1" colspan="1">56.8 (55–60)</td><td rowspan="1" colspan="1">53 (51–54)</td><td rowspan="1" colspan="1">59 (55–66)</td><td rowspan="1" colspan="1">57.5 (55–59.5)</td></tr><tr><td rowspan="1" colspan="1">Odontostyle L</td><td rowspan="1" colspan="1">79 (75–83)</td><td rowspan="1" colspan="1">74 (68–77)</td><td rowspan="1" colspan="1">83</td><td rowspan="1" colspan="1">69.7 (64.4–73.7)</td><td rowspan="1" colspan="1">75.2(71.5–83)</td><td rowspan="1" colspan="1">66 (62–69)</td><td rowspan="1" colspan="1">81 (70–87.5)</td><td rowspan="1" colspan="1">79 (73–85.5)</td></tr><tr><td rowspan="1" colspan="1">Tail L</td><td rowspan="1" colspan="1">29 (25–33)</td><td rowspan="1" colspan="1">35 (31–39)</td><td rowspan="1" colspan="1">26</td><td rowspan="1" colspan="1">33.3 (30.3–37.1)</td><td rowspan="1" colspan="1">29.4 (25–34.5)</td><td rowspan="1" colspan="1">29 (27–30)</td><td rowspan="1" colspan="1">28.8 (26.5–35.5)</td><td rowspan="1" colspan="1">27.8 (22.5–34)</td></tr><tr><td rowspan="1" colspan="1">Length to GR</td><td rowspan="1" colspan="1">71 (65–75)</td><td rowspan="1" colspan="1">63 (57–68)</td><td rowspan="1" colspan="1">78</td><td rowspan="1" colspan="1">62.6 (59.4–66.3)</td><td rowspan="1" colspan="1">63.2 (60–69)</td><td rowspan="1" colspan="1">51 (49–53)</td><td rowspan="1" colspan="1">70 (59.5–75.5)</td><td rowspan="1" colspan="1">69.5 (62–72.5)</td></tr><tr><td rowspan="1" colspan="1">Lips width</td><td rowspan="1" colspan="1">8 (8–10)</td><td rowspan="1" colspan="1">9 (9–10)</td><td rowspan="1" colspan="1">10</td><td rowspan="1" colspan="1">9.0 (8.4–9.7)</td><td rowspan="1" colspan="1">9.6 (9–10)</td><td rowspan="1" colspan="1">9 (9–9)</td><td rowspan="1" colspan="1">8.8 (8–9.5)</td><td rowspan="1" colspan="1">8.5 (8–9)</td></tr><tr><td rowspan="1" colspan="1">J</td><td rowspan="1" colspan="1">8 (6–12)</td><td rowspan="1" colspan="1">10 (7–12)</td><td rowspan="1" colspan="1"/><td rowspan="1" colspan="1">8.2 (6- 10)</td><td rowspan="1" colspan="1">8.4 (6.5–10.0)</td><td rowspan="1" colspan="1">7 (6–8)</td><td rowspan="1" colspan="1">9.3 (7–12.5)</td><td rowspan="1" colspan="1">7.6 (6.5–8.5)</td></tr><tr><td rowspan="1" colspan="1">Juvenile stages</td><td rowspan="1" colspan="1">4</td><td rowspan="1" colspan="1"/><td rowspan="1" colspan="1">4</td><td rowspan="1" colspan="1">4</td><td rowspan="1" colspan="1">4</td><td rowspan="1" colspan="1">3</td><td rowspan="1" colspan="1">4</td><td rowspan="1" colspan="1">4</td></tr><tr><td rowspan="1" colspan="1">Males (number of supplements)</td><td rowspan="1" colspan="1">rare or absent 5</td><td rowspan="1" colspan="1">frequent 4–5</td><td rowspan="1" colspan="1">rare or absent 5–6</td><td rowspan="1" colspan="1">rare or absent 5</td><td rowspan="1" colspan="1">males abundant 5</td><td rowspan="1" colspan="1">rare or absent 3–5</td><td rowspan="1" colspan="1">Males abundant</td><td rowspan="1" colspan="1">Rare or absent 6, 7</td></tr></tbody></table></table-wrap><p>Based both on morphology and molecular data <italic><tp:taxon-name><tp:taxon-name-part taxon-name-part-type="genus">Xiphinema</tp:taxon-name-part> <tp:taxon-name-part taxon-name-part-type="species">browni</tp:taxon-name-part></tp:taxon-name></italic> sp. n. is most similar with <italic><tp:taxon-name><tp:taxon-name-part taxon-name-part-type="genus">Xiphinema</tp:taxon-name-part> <tp:taxon-name-part taxon-name-part-type="species">parasimile</tp:taxon-name-part></tp:taxon-name></italic>, <italic><tp:taxon-name><tp:taxon-name-part taxon-name-part-type="genus">Xiphinema</tp:taxon-name-part> <tp:taxon-name-part taxon-name-part-type="species">simile</tp:taxon-name-part></tp:taxon-name></italic> and <italic><tp:taxon-name><tp:taxon-name-part taxon-name-part-type="genus">Xiphinema</tp:taxon-name-part> <tp:taxon-name-part taxon-name-part-type="species">vallense</tp:taxon-name-part></tp:taxon-name></italic>. Morphologically, it can be distinguished from:</p><!--PageBreak--><p>
            <italic><tp:taxon-name><tp:taxon-name-part taxon-name-part-type="genus">Xiphinema</tp:taxon-name-part> <tp:taxon-name-part taxon-name-part-type="species">parasimile</tp:taxon-name-part></tp:taxon-name></italic> by its different lip region shape (expanded <italic>vs</italic> not expanded), somewhat longer odontostyle av. 79–83 (73–85) μm <italic>vs</italic> av. 70 (64–74) μm in the type population, avs. 69–70 (63–74) in Bulgarian populations and avs. 68–70 (67–72) μm in females from Romania (<xref ref-type="bibr" rid="B4">Barsi and Lamberti 2004</xref>, <xref ref-type="bibr" rid="B36">Lazarova et al. 2008</xref>, <xref ref-type="bibr" rid="B8">Bontă et al. 2012</xref>);</p><!--PageBreak--><p>
            <italic><tp:taxon-name><tp:taxon-name-part taxon-name-part-type="genus">Xiphinema</tp:taxon-name-part> <tp:taxon-name-part taxon-name-part-type="species">simile</tp:taxon-name-part></tp:taxon-name></italic> by its longer odontostyle av. 79–83 (73–85) <italic>vs</italic> av. 66 (62–69) in type population, avs. 68.5–70 (66–72.5) in other Bulgarian populations, 67.5 (65–70) μm in a population from Bosna and Herzegovina, and avs. 67–68 (61–73) μm in females from the Czech Republic (<xref ref-type="bibr" rid="B31">Lamberti et al. 1983</xref>, <xref ref-type="bibr" rid="B4">Barsi and Lamberti 2004</xref>, <xref ref-type="bibr" rid="B24">Kumari 2006</xref>, <xref ref-type="bibr" rid="B36">Lazarova et al. 2008</xref>). However, it should be noted that females from Serbia and Crete (odontostyle 71.5 (66–74) μm and 75–77 μm, respectively) have slightly overlapping values between <italic><tp:taxon-name><tp:taxon-name-part taxon-name-part-type="genus">Xiphinema</tp:taxon-name-part> <tp:taxon-name-part taxon-name-part-type="species">browni</tp:taxon-name-part></tp:taxon-name></italic> sp. n. and <italic><tp:taxon-name><tp:taxon-name-part taxon-name-part-type="genus">Xiphinema</tp:taxon-name-part> <tp:taxon-name-part taxon-name-part-type="species">simile</tp:taxon-name-part></tp:taxon-name></italic> for this character (<xref ref-type="bibr" rid="B4">Barsi and Lamberti 2004</xref>, <xref ref-type="bibr" rid="B56">Tzortzakakis et al. 2014</xref>). Further <italic><tp:taxon-name><tp:taxon-name-part taxon-name-part-type="genus">Xiphinema</tp:taxon-name-part> <tp:taxon-name-part taxon-name-part-type="species">browni</tp:taxon-name-part></tp:taxon-name></italic> sp. n. differs from <italic><tp:taxon-name><tp:taxon-name-part taxon-name-part-type="genus">Xiphinema</tp:taxon-name-part> <tp:taxon-name-part taxon-name-part-type="species">simile</tp:taxon-name-part></tp:taxon-name></italic> in the length and structure of uteri (in the new species separate uteri and ovejector present <italic>vs</italic> separate uteri not present), different tail shape (conoid <italic>vs</italic> bluntly conoid), and in the shorter bulbus (53–69 <italic>vs</italic> 76–92 μm) (<xref ref-type="bibr" rid="B36">Lazarova et al. 2008</xref>) (Table <xref ref-type="table" rid="T4">4</xref>). Finally, <italic><tp:taxon-name><tp:taxon-name-part taxon-name-part-type="genus">Xiphinema</tp:taxon-name-part> <tp:taxon-name-part taxon-name-part-type="species">browni</tp:taxon-name-part></tp:taxon-name></italic> sp. n. develops though 4 <italic>vs</italic> 3 juvenile stages in <italic><tp:taxon-name><tp:taxon-name-part taxon-name-part-type="genus">Xiphinema</tp:taxon-name-part> <tp:taxon-name-part taxon-name-part-type="species">simile</tp:taxon-name-part></tp:taxon-name></italic>;</p><p>
            <italic><tp:taxon-name><tp:taxon-name-part taxon-name-part-type="genus">Xiphinema</tp:taxon-name-part> <tp:taxon-name-part taxon-name-part-type="species">vallense</tp:taxon-name-part></tp:taxon-name></italic> by the position of amphideal fovea aperture (posterior constriction level <italic>vs</italic> on the lips); higher lip region (4–7 μm <italic>vs</italic> 2–3.5 μm); presence of symbiont bacteria in ovaries <italic>vs</italic> ovaries without symbionts; somewhat higher c’ values (c’=1.8 (1.53–2.07) <italic>vs</italic> c’=1.6 (1.4–1.7); the different tail shape (dorsoventral depression at hyaline region level not present <italic>vs</italic> present); shorter spicules in males (29 μm <italic>vs</italic> 38 μm).</p><p>Additionally, <italic><tp:taxon-name><tp:taxon-name-part taxon-name-part-type="genus">Xiphinema</tp:taxon-name-part> <tp:taxon-name-part taxon-name-part-type="species">browni</tp:taxon-name-part></tp:taxon-name></italic> sp. n. can be differentiated from:</p><p>
            <italic><tp:taxon-name><tp:taxon-name-part taxon-name-part-type="genus">Xiphinema</tp:taxon-name-part> <tp:taxon-name-part taxon-name-part-type="species">pachtaicum</tp:taxon-name-part></tp:taxon-name></italic> by the different vagina shape (bell-shaped <italic>vs</italic> funnel shaped, (Figs <xref ref-type="fig" rid="F16">16</xref>, <xref ref-type="fig" rid="F18">18</xref>) and shorter <italic>pars distalis vaginae</italic>, shorter pharyngeal bulb (53–69 <italic>vs</italic> 75–80 μm), more posterior location of the dorsal nucleus (DN=13–21% <italic>vs</italic> 9–10 %) (Table <xref ref-type="table" rid="T4">4</xref>), different tail shape in both sexes (conical <italic>vs</italic> subdigitate). Illustrations of selected features of the closest species <italic><tp:taxon-name><tp:taxon-name-part taxon-name-part-type="genus">Xiphinema</tp:taxon-name-part> <tp:taxon-name-part taxon-name-part-type="species">pachtaicum</tp:taxon-name-part></tp:taxon-name></italic>, <italic><tp:taxon-name><tp:taxon-name-part taxon-name-part-type="genus">Xiphinema</tp:taxon-name-part> <tp:taxon-name-part taxon-name-part-type="species">parasimile</tp:taxon-name-part></tp:taxon-name></italic> and <italic><tp:taxon-name><tp:taxon-name-part taxon-name-part-type="genus">Xiphinema</tp:taxon-name-part> <tp:taxon-name-part taxon-name-part-type="species">penevi</tp:taxon-name-part></tp:taxon-name></italic> sp. n. are presented in Figs <xref ref-type="fig" rid="F15">15</xref>–<xref ref-type="fig" rid="F18">18</xref> for comparison.</p><fig id="F15" position="float" orientation="portrait"><label>Figure 15.</label><caption><p>
          <italic><tp:taxon-name><tp:taxon-name-part taxon-name-part-type="genus">Xiphinema</tp:taxon-name-part> <tp:taxon-name-part taxon-name-part-type="species">browni</tp:taxon-name-part></tp:taxon-name></italic> sp. n., <italic><tp:taxon-name><tp:taxon-name-part taxon-name-part-type="genus">Xiphinema</tp:taxon-name-part> <tp:taxon-name-part taxon-name-part-type="species">penevi</tp:taxon-name-part></tp:taxon-name></italic> sp. n. <italic><tp:taxon-name><tp:taxon-name-part taxon-name-part-type="genus">Xiphinema</tp:taxon-name-part> <tp:taxon-name-part taxon-name-part-type="species">pachtaicum</tp:taxon-name-part></tp:taxon-name></italic> and <italic><tp:taxon-name><tp:taxon-name-part taxon-name-part-type="genus">Xiphinema</tp:taxon-name-part> <tp:taxon-name-part taxon-name-part-type="species">parasimile</tp:taxon-name-part></tp:taxon-name></italic>. Female: <bold>A–C</bold> Anterior ends <bold>D–F</bold> Tail shapes <bold>G–J</bold> Pharyngeal bulbs <bold>A, D, G</bold> <italic><tp:taxon-name><tp:taxon-name-part taxon-name-part-type="genus">Xiphinema</tp:taxon-name-part> <tp:taxon-name-part taxon-name-part-type="species">browni</tp:taxon-name-part></tp:taxon-name></italic> sp. n. <bold>B, E, I</bold> <italic><tp:taxon-name><tp:taxon-name-part taxon-name-part-type="genus">Xiphinema</tp:taxon-name-part> <tp:taxon-name-part taxon-name-part-type="species">penevi</tp:taxon-name-part></tp:taxon-name></italic> sp. n. <bold>C, F, J</bold> <italic><tp:taxon-name><tp:taxon-name-part taxon-name-part-type="genus">Xiphinema</tp:taxon-name-part> <tp:taxon-name-part taxon-name-part-type="species">pachtaicum</tp:taxon-name-part></tp:taxon-name></italic> <bold>H</bold> <italic><tp:taxon-name><tp:taxon-name-part taxon-name-part-type="genus">Xiphinema</tp:taxon-name-part> <tp:taxon-name-part taxon-name-part-type="species">parasimile</tp:taxon-name-part></tp:taxon-name></italic>. Scale bars: 25 μm</p></caption><graphic xmlns:xlink="http://www.w3.org/1999/xlink" xlink:href="zookeys-574-001-g015.jpg" position="float" orientation="portrait" xlink:type="simple" id="oo_83019.jpg"/></fig><fig id="F16" position="float" orientation="portrait"><label>Figure 16.</label><caption><p>
          <italic><tp:taxon-name><tp:taxon-name-part taxon-name-part-type="genus">Xiphinema</tp:taxon-name-part> <tp:taxon-name-part taxon-name-part-type="species">browni</tp:taxon-name-part></tp:taxon-name></italic> sp. n., <italic><tp:taxon-name><tp:taxon-name-part taxon-name-part-type="genus">Xiphinema</tp:taxon-name-part> <tp:taxon-name-part taxon-name-part-type="species">penevi</tp:taxon-name-part></tp:taxon-name></italic> sp. n. and <italic><tp:taxon-name><tp:taxon-name-part taxon-name-part-type="genus">Xiphinema</tp:taxon-name-part> <tp:taxon-name-part taxon-name-part-type="species">pachtaicum</tp:taxon-name-part></tp:taxon-name></italic>. Female genital system comparison: <bold>A, E</bold> Posterior genital branch <bold>B–D</bold> Anterior genital branch <bold>A, B</bold> <italic><tp:taxon-name><tp:taxon-name-part taxon-name-part-type="genus">Xiphinema</tp:taxon-name-part> <tp:taxon-name-part taxon-name-part-type="species">browni</tp:taxon-name-part></tp:taxon-name></italic> sp. n. <bold>C</bold> <italic><tp:taxon-name><tp:taxon-name-part taxon-name-part-type="genus">Xiphinema</tp:taxon-name-part> <tp:taxon-name-part taxon-name-part-type="species">penevi</tp:taxon-name-part></tp:taxon-name></italic> sp. n. <bold>D, E</bold> <italic><tp:taxon-name><tp:taxon-name-part taxon-name-part-type="genus">Xiphinema</tp:taxon-name-part> <tp:taxon-name-part taxon-name-part-type="species">pachtaicum</tp:taxon-name-part></tp:taxon-name></italic>. Scale bars: 25 μm</p></caption><graphic xmlns:xlink="http://www.w3.org/1999/xlink" xlink:href="zookeys-574-001-g016.jpg" position="float" orientation="portrait" xlink:type="simple" id="oo_83020.jpg"/></fig><fig id="F17" position="float" orientation="portrait"><label>Figure 17.</label><caption><p>
          <italic><tp:taxon-name><tp:taxon-name-part taxon-name-part-type="genus">Xiphinema</tp:taxon-name-part> <tp:taxon-name-part taxon-name-part-type="species">browni</tp:taxon-name-part></tp:taxon-name></italic> sp. n., <italic><tp:taxon-name><tp:taxon-name-part taxon-name-part-type="genus">Xiphinema</tp:taxon-name-part> <tp:taxon-name-part taxon-name-part-type="species">parasimile</tp:taxon-name-part></tp:taxon-name></italic>, <italic><tp:taxon-name><tp:taxon-name-part taxon-name-part-type="genus">Xiphinema</tp:taxon-name-part> <tp:taxon-name-part taxon-name-part-type="species">pachtaicum</tp:taxon-name-part></tp:taxon-name></italic> and <italic><tp:taxon-name><tp:taxon-name-part taxon-name-part-type="genus">Xiphinema</tp:taxon-name-part> <tp:taxon-name-part taxon-name-part-type="species">penevi</tp:taxon-name-part></tp:taxon-name></italic> sp. n. Female and male: <bold>A–D</bold> Anterior ends <bold>E–H</bold> Labial region <bold>I–K</bold> Pharyngeal bulbs <bold>L, M, R</bold> Male tails <bold>N–Q</bold> Female tails <bold>A, E, I, M, N</bold> <italic><tp:taxon-name><tp:taxon-name-part taxon-name-part-type="genus">Xiphinema</tp:taxon-name-part> <tp:taxon-name-part taxon-name-part-type="species">browni</tp:taxon-name-part></tp:taxon-name></italic> sp. n. <bold>B, F, K, O, R</bold> <italic><tp:taxon-name><tp:taxon-name-part taxon-name-part-type="genus">Xiphinema</tp:taxon-name-part> <tp:taxon-name-part taxon-name-part-type="species">parasimile</tp:taxon-name-part></tp:taxon-name></italic> <bold>C, G, J, L, P</bold> <italic><tp:taxon-name><tp:taxon-name-part taxon-name-part-type="genus">Xiphinema</tp:taxon-name-part> <tp:taxon-name-part taxon-name-part-type="species">pachtaicum</tp:taxon-name-part></tp:taxon-name></italic> <bold>D, H, Q</bold> <italic><tp:taxon-name><tp:taxon-name-part taxon-name-part-type="genus">Xiphinema</tp:taxon-name-part> <tp:taxon-name-part taxon-name-part-type="species">penevi</tp:taxon-name-part></tp:taxon-name></italic> sp. n. Scale bars: 30 μm <bold>(A–D, I–R)</bold>; 12 μm <bold>(E–H)</bold>.</p></caption><graphic xmlns:xlink="http://www.w3.org/1999/xlink" xlink:href="zookeys-574-001-g017.jpg" position="float" orientation="portrait" xlink:type="simple" id="oo_83021.jpg"/></fig><fig id="F18" position="float" orientation="portrait"><label>Figure 18.</label><caption><p>
          <italic><tp:taxon-name><tp:taxon-name-part taxon-name-part-type="genus">Xiphinema</tp:taxon-name-part> <tp:taxon-name-part taxon-name-part-type="species">browni</tp:taxon-name-part></tp:taxon-name></italic> sp. n., <italic><tp:taxon-name><tp:taxon-name-part taxon-name-part-type="genus">Xiphinema</tp:taxon-name-part> <tp:taxon-name-part taxon-name-part-type="species">parasimile</tp:taxon-name-part></tp:taxon-name></italic>, <italic><tp:taxon-name><tp:taxon-name-part taxon-name-part-type="genus">Xiphinema</tp:taxon-name-part> <tp:taxon-name-part taxon-name-part-type="species">pachtaicum</tp:taxon-name-part></tp:taxon-name></italic> and <italic><tp:taxon-name><tp:taxon-name-part taxon-name-part-type="genus">Xiphinema</tp:taxon-name-part> <tp:taxon-name-part taxon-name-part-type="species">penevi</tp:taxon-name-part></tp:taxon-name></italic> sp. n. Female: <bold>A–D</bold> Genital system <bold>E–L</bold> Vulval region <bold>A, E, I</bold> <italic><tp:taxon-name><tp:taxon-name-part taxon-name-part-type="genus">Xiphinema</tp:taxon-name-part> <tp:taxon-name-part taxon-name-part-type="species">browni</tp:taxon-name-part></tp:taxon-name></italic> sp. n. <bold>B, F, J</bold> <italic><tp:taxon-name><tp:taxon-name-part taxon-name-part-type="genus">Xiphinema</tp:taxon-name-part> <tp:taxon-name-part taxon-name-part-type="species">parasimile</tp:taxon-name-part></tp:taxon-name></italic> <bold>C, D, G, K</bold> <italic><tp:taxon-name><tp:taxon-name-part taxon-name-part-type="genus">Xiphinema</tp:taxon-name-part> <tp:taxon-name-part taxon-name-part-type="species">pachtaicum</tp:taxon-name-part></tp:taxon-name></italic> <bold>H, L</bold> <italic><tp:taxon-name><tp:taxon-name-part taxon-name-part-type="genus">Xiphinema</tp:taxon-name-part> <tp:taxon-name-part taxon-name-part-type="species">penevi</tp:taxon-name-part></tp:taxon-name></italic> sp. n. Scale bars: 30 μm <bold>(A–H)</bold>; 12 μm <bold>(I–L)</bold>.</p></caption><graphic xmlns:xlink="http://www.w3.org/1999/xlink" xlink:href="zookeys-574-001-g018.jpg" position="float" orientation="portrait" xlink:type="simple" id="oo_83022.jpg"/></fig><!--PageBreak--><p>
            <italic><tp:taxon-name><tp:taxon-name-part taxon-name-part-type="genus">Xiphinema</tp:taxon-name-part> <tp:taxon-name-part taxon-name-part-type="species">paratenuicutis</tp:taxon-name-part></tp:taxon-name></italic> in having symbionts in its ovaries <italic>vs</italic> absent, males rare <italic>vs</italic> abundant, higher values for c’ (1.8 (1.5–2.1) <italic>vs</italic> 1.4 (1.2–1.6), different location of dorsal nucleus (DN after beginning of the stronger cuticular lining of the bulbus <italic>vs</italic> before, see Fig. 1 D1-F and Fig. 2E in <xref ref-type="bibr" rid="B16">Gutiérrez- Gutiérrez et al. 2012</xref>);</p><!--PageBreak--><!--PageBreak--><p>
            <italic><tp:taxon-name><tp:taxon-name-part taxon-name-part-type="genus">Xiphinema</tp:taxon-name-part> <tp:taxon-name-part taxon-name-part-type="species">plesiopachtaicum</tp:taxon-name-part></tp:taxon-name></italic> by the position of the amphideal aperture (posterior <italic>vs</italic> at the constriction level); somewhat shorter bulbus (avs. 59–60 (53–69) <italic>vs</italic> av. 73 (60–86); shorter uteri (av. 81 <italic>vs</italic> av. 138 μm); higher c’ values (c’=1.8 (1.53–2.07) <italic>vs</italic> c’=1.4 (1.3–1.7); and differently shaped vagina (bell-shaped <italic>vs</italic> funnel shaped).</p><p>For comparison between <italic><tp:taxon-name><tp:taxon-name-part taxon-name-part-type="genus">Xiphinema</tp:taxon-name-part> <tp:taxon-name-part taxon-name-part-type="species">browni</tp:taxon-name-part></tp:taxon-name></italic> sp. n. and <italic><tp:taxon-name><tp:taxon-name-part taxon-name-part-type="genus">Xiphinema</tp:taxon-name-part> <tp:taxon-name-part taxon-name-part-type="species">penevi</tp:taxon-name-part></tp:taxon-name></italic> sp. n. see below.</p></tp:treatment-sec><tp:treatment-sec sec-type="Etymology"><title>Etymology.</title><p>The species is named after Prof Derek JF Brown, an outstanding nematologist, for his significant contributions to the knowledge of plant parasitic nematodes and the development of nematology in Bulgaria.</p><!--PageBreak--></tp:treatment-sec><tp:treatment-sec><!--Section generated to contain objects referenced in tp:taxon-treatment.--><table-wrap id="T2" position="float" orientation="portrait"><label>Table 2.</label><caption><p>NCBI accession numbers of representative individual specimens for ribosomal and mitochondrial DNA.</p></caption><table id="TID0EITAI" rules="all"><tbody><tr><th rowspan="1" colspan="1">Species</th><th rowspan="1" colspan="4">
              <italic><tp:taxon-name><tp:taxon-name-part taxon-name-part-type="genus">Xiphinema</tp:taxon-name-part> <tp:taxon-name-part taxon-name-part-type="species">browni</tp:taxon-name-part></tp:taxon-name></italic> sp. n</th><th rowspan="1" colspan="1">
              <italic><tp:taxon-name><tp:taxon-name-part taxon-name-part-type="genus">Xiphinema</tp:taxon-name-part> <tp:taxon-name-part taxon-name-part-type="species">pachtaicum</tp:taxon-name-part></tp:taxon-name></italic>
            </th><th rowspan="1" colspan="1">
              <italic><tp:taxon-name><tp:taxon-name-part taxon-name-part-type="genus">Xiphinema</tp:taxon-name-part> <tp:taxon-name-part taxon-name-part-type="species">parasimile</tp:taxon-name-part></tp:taxon-name></italic>
            </th><th rowspan="1" colspan="1">
              <italic><tp:taxon-name><tp:taxon-name-part taxon-name-part-type="genus">Xiphinema</tp:taxon-name-part> <tp:taxon-name-part taxon-name-part-type="species">penevi</tp:taxon-name-part></tp:taxon-name></italic> sp. n.</th></tr><tr><td rowspan="1" colspan="1">Country</td><td rowspan="1" colspan="3">Czech Republic</td><td rowspan="1" colspan="1">Slovakia</td><td rowspan="1" colspan="1">Bulgaria</td><td rowspan="1" colspan="1">Bulgaria</td><td rowspan="1" colspan="1">Morocco</td></tr><tr><td rowspan="1" colspan="1">Locality</td><td rowspan="1" colspan="1">Kurdějov</td><td rowspan="1" colspan="1">Mohyla míru</td><td rowspan="1" colspan="1">Sokolnice</td><td rowspan="1" colspan="1">Moča</td><td rowspan="1" colspan="1">Balgarene</td><td rowspan="1" colspan="1">Vinogradets</td><td rowspan="1" colspan="1">Ifrane</td></tr><tr><td rowspan="1" colspan="1">Isolate</td><td rowspan="1" colspan="1">NSB1</td><td rowspan="1" colspan="1">NSB2</td><td rowspan="1" colspan="1">NSB3</td><td rowspan="1" colspan="1">NSB4</td><td rowspan="1" colspan="1">NSB5</td><td rowspan="1" colspan="1">NSB6</td><td rowspan="1" colspan="1">NSB7</td></tr><tr><td rowspan="1" colspan="1">18S</td><td rowspan="1" colspan="1">
                  <ext-link xmlns:xlink="http://www.w3.org/1999/xlink" ext-link-type="gen" xlink:href="KU250135" xlink:type="simple">KU250135</ext-link>
                </td><td rowspan="1" colspan="1">
                  <ext-link xmlns:xlink="http://www.w3.org/1999/xlink" ext-link-type="gen" xlink:href="KU250136" xlink:type="simple">KU250136</ext-link>
                </td><td rowspan="1" colspan="1">
                  <ext-link xmlns:xlink="http://www.w3.org/1999/xlink" ext-link-type="gen" xlink:href="KU250137" xlink:type="simple">KU250137</ext-link>
                </td><td rowspan="1" colspan="1">
                  <ext-link xmlns:xlink="http://www.w3.org/1999/xlink" ext-link-type="gen" xlink:href="KU250138" xlink:type="simple">KU250138</ext-link>
                </td><td rowspan="1" colspan="1">
                  <ext-link xmlns:xlink="http://www.w3.org/1999/xlink" ext-link-type="gen" xlink:href="KU250139" xlink:type="simple">KU250139</ext-link>
                </td><td rowspan="1" colspan="1">
                  <ext-link xmlns:xlink="http://www.w3.org/1999/xlink" ext-link-type="gen" xlink:href="KU250140" xlink:type="simple">KU250140</ext-link>
                </td><td rowspan="1" colspan="1">
                  <ext-link xmlns:xlink="http://www.w3.org/1999/xlink" ext-link-type="gen" xlink:href="KU250141" xlink:type="simple">KU250141</ext-link>
                </td></tr><tr><td rowspan="1" colspan="1">18S+ITS1</td><td rowspan="1" colspan="1">
                  <ext-link xmlns:xlink="http://www.w3.org/1999/xlink" ext-link-type="gen" xlink:href="KU250142" xlink:type="simple">KU250142</ext-link>
                </td><td rowspan="1" colspan="1">
                  <ext-link xmlns:xlink="http://www.w3.org/1999/xlink" ext-link-type="gen" xlink:href="KU250143" xlink:type="simple">KU250143</ext-link>
                </td><td rowspan="1" colspan="1">
                  <ext-link xmlns:xlink="http://www.w3.org/1999/xlink" ext-link-type="gen" xlink:href="KU250144" xlink:type="simple">KU250144</ext-link>
                </td><td rowspan="1" colspan="1">
              <bold>NA</bold>
            </td><td rowspan="1" colspan="1">
              <bold>NA</bold>
            </td><td rowspan="1" colspan="1">
              <bold>NA</bold>
            </td><td rowspan="1" colspan="1">
              <bold>NA</bold>
            </td></tr><tr><td rowspan="1" colspan="1">5.8S+ITS2+28S</td><td rowspan="1" colspan="1">
                  <ext-link xmlns:xlink="http://www.w3.org/1999/xlink" ext-link-type="gen" xlink:href="KU250145" xlink:type="simple">KU250145</ext-link>
                </td><td rowspan="1" colspan="1">
                  <ext-link xmlns:xlink="http://www.w3.org/1999/xlink" ext-link-type="gen" xlink:href="KU250146" xlink:type="simple">KU250146</ext-link>
                </td><td rowspan="1" colspan="1">
                  <ext-link xmlns:xlink="http://www.w3.org/1999/xlink" ext-link-type="gen" xlink:href="KU250147" xlink:type="simple">KU250147</ext-link>
                </td><td rowspan="1" colspan="1">
                  <ext-link xmlns:xlink="http://www.w3.org/1999/xlink" ext-link-type="gen" xlink:href="KU250148" xlink:type="simple">KU250148</ext-link>
                </td><td rowspan="1" colspan="1">
                  <ext-link xmlns:xlink="http://www.w3.org/1999/xlink" ext-link-type="gen" xlink:href="KU250149" xlink:type="simple">KU250149</ext-link>
                </td><td rowspan="1" colspan="1">
              <bold>NA</bold>
            </td><td rowspan="1" colspan="1">
                  <ext-link xmlns:xlink="http://www.w3.org/1999/xlink" ext-link-type="gen" xlink:href="KU250150" xlink:type="simple">KU250150</ext-link>
                </td></tr><tr><td rowspan="1" colspan="1">D2/D3</td><td rowspan="1" colspan="1">
                  <ext-link xmlns:xlink="http://www.w3.org/1999/xlink" ext-link-type="gen" xlink:href="KU250151" xlink:type="simple">KU250151</ext-link>
                </td><td rowspan="1" colspan="1">
                  <ext-link xmlns:xlink="http://www.w3.org/1999/xlink" ext-link-type="gen" xlink:href="KU250152" xlink:type="simple">KU250152</ext-link>
                </td><td rowspan="1" colspan="1">
                  <ext-link xmlns:xlink="http://www.w3.org/1999/xlink" ext-link-type="gen" xlink:href="KU250153" xlink:type="simple">KU250153</ext-link>
                </td><td rowspan="1" colspan="1">
                  <ext-link xmlns:xlink="http://www.w3.org/1999/xlink" ext-link-type="gen" xlink:href="KU250154" xlink:type="simple">KU250154</ext-link>
                </td><td rowspan="1" colspan="1">
                  <ext-link xmlns:xlink="http://www.w3.org/1999/xlink" ext-link-type="gen" xlink:href="KU250155" xlink:type="simple">KU250155</ext-link>
                </td><td rowspan="1" colspan="1">
                  <ext-link xmlns:xlink="http://www.w3.org/1999/xlink" ext-link-type="gen" xlink:href="KU250156" xlink:type="simple">KU250156</ext-link>
                </td><td rowspan="1" colspan="1">
                  <ext-link xmlns:xlink="http://www.w3.org/1999/xlink" ext-link-type="gen" xlink:href="KU250157" xlink:type="simple">KU250157</ext-link>
                </td></tr><tr><td rowspan="1" colspan="1">
              <italic>cox1</italic>
            </td><td rowspan="1" colspan="1">
                  <ext-link xmlns:xlink="http://www.w3.org/1999/xlink" ext-link-type="gen" xlink:href="GU222424" xlink:type="simple">GU222424</ext-link>*</td><td rowspan="1" colspan="1">*</td><td rowspan="1" colspan="1">*</td><td rowspan="1" colspan="1">
                  <ext-link xmlns:xlink="http://www.w3.org/1999/xlink" ext-link-type="gen" xlink:href="KU250158" xlink:type="simple">KU250158</ext-link>
                </td><td rowspan="1" colspan="1">
              <bold>NA</bold>
            </td><td rowspan="1" colspan="1">
                  <ext-link xmlns:xlink="http://www.w3.org/1999/xlink" ext-link-type="gen" xlink:href="KU250159" xlink:type="simple">KU250159</ext-link>
                </td><td rowspan="1" colspan="1">
              <bold>NA</bold>
            </td></tr><tr><td rowspan="1" colspan="1">
              <italic>nad4</italic>
            </td><td rowspan="1" colspan="1">
                  <ext-link xmlns:xlink="http://www.w3.org/1999/xlink" ext-link-type="gen" xlink:href="KU250160" xlink:type="simple">KU250160</ext-link>
                </td><td rowspan="1" colspan="1">
                  <ext-link xmlns:xlink="http://www.w3.org/1999/xlink" ext-link-type="gen" xlink:href="KU250161" xlink:type="simple">KU250161</ext-link>
                </td><td rowspan="1" colspan="1">
                  <ext-link xmlns:xlink="http://www.w3.org/1999/xlink" ext-link-type="gen" xlink:href="KU250162" xlink:type="simple">KU250162</ext-link>
                </td><td rowspan="1" colspan="1">
                  <ext-link xmlns:xlink="http://www.w3.org/1999/xlink" ext-link-type="gen" xlink:href="KU250163" xlink:type="simple">KU250163</ext-link>
                </td><td rowspan="1" colspan="1">
              <bold>NA</bold>
            </td><td rowspan="1" colspan="1">
              <bold>NA</bold>
            </td><td rowspan="1" colspan="1">
              <bold>NA</bold>
            </td></tr></tbody></table><table-wrap-foot><fn><label>*</label><p>Kumari et al. (2010); NA = not acquired</p></fn></table-wrap-foot></table-wrap></tp:treatment-sec><ref-list><ref id="B29"><mixed-citation xmlns:xlink="http://www.w3.org/1999/xlink" xlink:type="simple">
          <person-group><name name-style="western"><surname>Kumari</surname><given-names>S</given-names></name><name name-style="western"><surname>Polák</surname><given-names>J</given-names></name><name name-style="western"><surname>Choutka</surname><given-names>R</given-names></name></person-group> (<year>2005</year>) <article-title>Plant-parasitic nematodes of the genus <italic><tp:taxon-name><tp:taxon-name-part taxon-name-part-type="genus">Xiphinema</tp:taxon-name-part></tp:taxon-name></italic> (<tp:taxon-name><tp:taxon-name-part taxon-name-part-type="phylum">Nematoda</tp:taxon-name-part></tp:taxon-name>: <tp:taxon-name><tp:taxon-name-part taxon-name-part-type="family">Longidoridae</tp:taxon-name-part></tp:taxon-name>) in the vineyards of the Czech Republic.</article-title> <source>Nematology</source> <volume>7</volume>(<issue>1</issue>): <fpage>81</fpage>–<lpage>93</lpage>. doi: <ext-link xlink:type="simple" ext-link-type="doi" xlink:href="10.1163/1568541054192117">10.1163/1568541054192117</ext-link></mixed-citation></ref><ref id="B36"><mixed-citation xmlns:xlink="http://www.w3.org/1999/xlink" xlink:type="simple">
          <person-group><name name-style="western"><surname>Lazarova</surname><given-names>S</given-names></name><name name-style="western"><surname>De Luca</surname><given-names>F</given-names></name><name name-style="western"><surname>Peneva</surname><given-names>VK</given-names></name></person-group> (<year>2008</year>) <article-title>On two closely related species of the <italic><tp:taxon-name><tp:taxon-name-part taxon-name-part-type="genus">Xiphinema</tp:taxon-name-part> <tp:taxon-name-part taxon-name-part-type="species">americanum</tp:taxon-name-part></tp:taxon-name></italic>-group: <italic><tp:taxon-name><tp:taxon-name-part taxon-name-part-type="genus">X.</tp:taxon-name-part> <tp:taxon-name-part taxon-name-part-type="species">simile</tp:taxon-name-part></tp:taxon-name></italic> Lamberti, Choleva et Agostinelli, 1983 and <italic><tp:taxon-name><tp:taxon-name-part taxon-name-part-type="genus">X.</tp:taxon-name-part> <tp:taxon-name-part taxon-name-part-type="species">parasimile</tp:taxon-name-part></tp:taxon-name></italic> Barsi et Lamberti, 2004 (<tp:taxon-name><tp:taxon-name-part taxon-name-part-type="family">Longidoridae</tp:taxon-name-part></tp:taxon-name>), with a description of the male of <italic><tp:taxon-name><tp:taxon-name-part taxon-name-part-type="genus">X.</tp:taxon-name-part> <tp:taxon-name-part taxon-name-part-type="species">parasimile</tp:taxon-name-part></tp:taxon-name></italic>.</article-title> <source>ZooKeys</source> <volume>3</volume>: <fpage>29</fpage>–<lpage>50</lpage>. doi: <ext-link xlink:type="simple" ext-link-type="doi" xlink:href="10.3897/zookeys.3.26">10.3897/zookeys.3.26</ext-link></mixed-citation></ref><ref id="B39"><mixed-citation xmlns:xlink="http://www.w3.org/1999/xlink" xlink:type="simple">
          <person-group><name name-style="western"><surname>Loof</surname><given-names>PAA</given-names></name><name name-style="western"><surname>Coomans</surname><given-names>A</given-names></name></person-group> (<year>1972</year>) <article-title>The oesophageal gland nuclei of <tp:taxon-name><tp:taxon-name-part taxon-name-part-type="family">Longidoridae</tp:taxon-name-part></tp:taxon-name> (<tp:taxon-name><tp:taxon-name-part taxon-name-part-type="order">Dorylaimida</tp:taxon-name-part></tp:taxon-name>).</article-title> <source>Nematologica</source> <volume>18</volume>: <fpage>213</fpage>–<lpage>233</lpage>. doi: <ext-link xlink:type="simple" ext-link-type="doi" xlink:href="10.1163/187529272X00458">10.1163/187529272X00458</ext-link></mixed-citation></ref><ref id="B1"><mixed-citation xmlns:xlink="http://www.w3.org/1999/xlink" xlink:type="simple">
          <person-group><name name-style="western"><surname>Andrássy</surname><given-names>I</given-names></name></person-group> (<year>1998</year>) <article-title>The genus <italic><tp:taxon-name><tp:taxon-name-part taxon-name-part-type="genus">Boreolaimus</tp:taxon-name-part></tp:taxon-name></italic> gen. n. and its six species (<tp:taxon-name><tp:taxon-name-part taxon-name-part-type="order">Dorylaimida</tp:taxon-name-part></tp:taxon-name>: <tp:taxon-name><tp:taxon-name-part taxon-name-part-type="family">Qudsianematidae</tp:taxon-name-part></tp:taxon-name>), nematodes from the European Arctic.</article-title> <source>Fundamental and Applied Nematology</source> <volume>21</volume>: <fpage>553</fpage>–<lpage>567</lpage>.</mixed-citation></ref><ref id="B27"><mixed-citation xmlns:xlink="http://www.w3.org/1999/xlink" xlink:type="simple">
          <person-group><name name-style="western"><surname>Kumari</surname><given-names>S</given-names></name><name name-style="western"><surname>Decraemer</surname><given-names>W</given-names></name><name name-style="western"><surname>De Luca</surname><given-names>F</given-names></name><name name-style="western"><surname>Tiefenbrunner</surname><given-names>W</given-names></name></person-group> (<year>2010b</year>) Cytochrome c oxidase subunit 1 analysis of <italic><tp:taxon-name><tp:taxon-name-part taxon-name-part-type="genus">Xiphinema</tp:taxon-name-part> <tp:taxon-name-part taxon-name-part-type="species">diversicaudatum</tp:taxon-name-part></tp:taxon-name></italic>, <italic><tp:taxon-name><tp:taxon-name-part taxon-name-part-type="genus">X.</tp:taxon-name-part> <tp:taxon-name-part taxon-name-part-type="species">pachtaicum</tp:taxon-name-part></tp:taxon-name></italic>, <italic><tp:taxon-name><tp:taxon-name-part taxon-name-part-type="genus">X.</tp:taxon-name-part> <tp:taxon-name-part taxon-name-part-type="species">simile</tp:taxon-name-part></tp:taxon-name></italic> and <italic><tp:taxon-name><tp:taxon-name-part taxon-name-part-type="genus">X.</tp:taxon-name-part> <tp:taxon-name-part taxon-name-part-type="species">vuittenezi</tp:taxon-name-part></tp:taxon-name></italic> (<tp:taxon-name><tp:taxon-name-part taxon-name-part-type="phylum">Nematoda</tp:taxon-name-part></tp:taxon-name>, <tp:taxon-name><tp:taxon-name-part taxon-name-part-type="order">Dorylaimida</tp:taxon-name-part></tp:taxon-name>). European Journal of Plant Pathology 127: 493–499. doi: <ext-link xlink:type="simple" ext-link-type="doi" xlink:href="10.1007/s10658-010-9614-0">10.1007/s10658-010-9614-0</ext-link></mixed-citation></ref><ref id="B16"><mixed-citation xmlns:xlink="http://www.w3.org/1999/xlink" xlink:type="simple">
          <person-group><name name-style="western"><surname>Gutiérrez-Gutiérrez</surname><given-names>C</given-names></name><name name-style="western"><surname>Cantalapiedra-Navarrete</surname><given-names>C</given-names></name><name name-style="western"><surname>Decraemer</surname><given-names>W</given-names></name><name name-style="western"><surname>Vovlas</surname><given-names>N</given-names></name><name name-style="western"><surname>Prior</surname><given-names>T</given-names></name><name name-style="western"><surname>Palomares Rius</surname><given-names>JE</given-names></name><name name-style="western"><surname>Castillo</surname><given-names>P</given-names></name></person-group> (<year>2012</year>) <article-title>Phylogeny, diversity, and species delimitation in some species of the <italic><tp:taxon-name><tp:taxon-name-part taxon-name-part-type="genus">Xiphinema</tp:taxon-name-part> <tp:taxon-name-part taxon-name-part-type="species">americanum</tp:taxon-name-part></tp:taxon-name></italic>-group complex (<tp:taxon-name><tp:taxon-name-part taxon-name-part-type="phylum">Nematoda</tp:taxon-name-part></tp:taxon-name>: <tp:taxon-name><tp:taxon-name-part taxon-name-part-type="family">Longidoridae</tp:taxon-name-part></tp:taxon-name>), as inferred from nuclear and mitochondrial DNA sequences and morphology.</article-title> <source>European Journal of Plant Pathology</source> <volume>134</volume>: <fpage>561</fpage>–<lpage>597</lpage>. doi: <ext-link xlink:type="simple" ext-link-type="doi" xlink:href="10.1007/s10658-012-0039-9">10.1007/s10658-012-0039-9</ext-link></mixed-citation></ref><ref id="B2"><mixed-citation xmlns:xlink="http://www.w3.org/1999/xlink" xlink:type="simple">
          <person-group><name name-style="western"><surname>Archidona-Yuste</surname><given-names>A</given-names></name><name name-style="western"><surname>Navas-Cortes</surname><given-names>JA</given-names></name><name name-style="western"><surname>Cantalapiedra-Navarrete</surname><given-names>C</given-names></name><name name-style="western"><surname>Palomares-Rius</surname><given-names>JE</given-names></name><name name-style="western"><surname>Castillo</surname><given-names>P</given-names></name></person-group> (<year>2016</year>) <article-title>Cryptic diversity and species delimitation in the <italic><tp:taxon-name><tp:taxon-name-part taxon-name-part-type="genus">Xiphinema</tp:taxon-name-part> <tp:taxon-name-part taxon-name-part-type="species">americanum</tp:taxon-name-part></tp:taxon-name></italic> -group complex (<tp:taxon-name><tp:taxon-name-part taxon-name-part-type="phylum">Nematoda</tp:taxon-name-part></tp:taxon-name>: <tp:taxon-name><tp:taxon-name-part taxon-name-part-type="family">Longidoridae</tp:taxon-name-part></tp:taxon-name>) as inferred from morphometrics and molecular markers.</article-title> <source>Zoological Journal of the Linnean Society</source> <volume>176</volume>: <fpage>231</fpage>–<lpage>265</lpage>. doi: <ext-link xlink:type="simple" ext-link-type="doi" xlink:href="10.1111/zoj.12316">10.1111/zoj.12316</ext-link></mixed-citation></ref><ref id="B35"><mixed-citation xmlns:xlink="http://www.w3.org/1999/xlink" xlink:type="simple">
          <person-group><name name-style="western"><surname>Lamberti</surname><given-names>FS</given-names></name><name name-style="western"><surname>Hockland</surname><given-names>A</given-names></name><name name-style="western"><surname>Agosttinelli</surname></name><name name-style="western"><surname>Moens</surname><given-names>M</given-names></name><name name-style="western"><surname>Brown</surname><given-names>DJF</given-names></name></person-group> (<year>2004</year>) <article-title>The <italic><tp:taxon-name><tp:taxon-name-part taxon-name-part-type="genus">Xiphinema</tp:taxon-name-part> <tp:taxon-name-part taxon-name-part-type="species">americanum</tp:taxon-name-part></tp:taxon-name></italic> group. III. Keys to species identification.</article-title> <source>Nematologia Mediterannea</source> <volume>32</volume>: <fpage>53</fpage>–<lpage>56</lpage>.</mixed-citation></ref><ref id="B4"><mixed-citation xmlns:xlink="http://www.w3.org/1999/xlink" xlink:type="simple">
          <person-group><name name-style="western"><surname>Barsi</surname><given-names>L</given-names></name><name name-style="western"><surname>Lamberti</surname><given-names>F</given-names></name></person-group> (<year>2004</year>) <article-title><italic><tp:taxon-name><tp:taxon-name-part taxon-name-part-type="genus">Xiphinema</tp:taxon-name-part> <tp:taxon-name-part taxon-name-part-type="species">parasimile</tp:taxon-name-part></tp:taxon-name></italic> sp. n. from Serbia and <italic><tp:taxon-name><tp:taxon-name-part taxon-name-part-type="genus">X.</tp:taxon-name-part> <tp:taxon-name-part taxon-name-part-type="species">simile</tp:taxon-name-part></tp:taxon-name></italic>, first record from Bosnia and Herzegovina (<tp:taxon-name><tp:taxon-name-part taxon-name-part-type="phylum">Nematoda</tp:taxon-name-part></tp:taxon-name>, <tp:taxon-name><tp:taxon-name-part taxon-name-part-type="order">Dorylaimida</tp:taxon-name-part></tp:taxon-name>).</article-title> <source>Nematologica Mediterranea</source> <volume>32</volume>: <fpage>101</fpage>–<lpage>109</lpage>.</mixed-citation></ref><ref id="B8"><mixed-citation xmlns:xlink="http://www.w3.org/1999/xlink" xlink:type="simple">
          <person-group><name name-style="western"><surname>Bontă</surname><given-names>(Groza) M</given-names></name><name name-style="western"><surname>Peneva</surname><given-names>V</given-names></name><name name-style="western"><surname>Lazarova</surname><given-names>S</given-names></name><name name-style="western"><surname>Roşca</surname><given-names>I</given-names></name></person-group> (<year>2012</year>) <article-title>Diversity of <italic><tp:taxon-name><tp:taxon-name-part taxon-name-part-type="genus">Xiphinema</tp:taxon-name-part></tp:taxon-name></italic> species (<tp:taxon-name><tp:taxon-name-part taxon-name-part-type="phylum">Nematoda</tp:taxon-name-part></tp:taxon-name>: <tp:taxon-name><tp:taxon-name-part taxon-name-part-type="order">Dorylaimida</tp:taxon-name-part></tp:taxon-name>) associated with different crops in Romania.</article-title> <source>Scientific Papers</source>. <series>Series A. Agronomy</series> <volume>LV</volume>: <fpage>387</fpage>–<lpage>390</lpage>.</mixed-citation></ref><ref id="B31"><mixed-citation xmlns:xlink="http://www.w3.org/1999/xlink" xlink:type="simple">
          <person-group><name name-style="western"><surname>Lamberti</surname><given-names>F</given-names></name><name name-style="western"><surname>Choleva</surname><given-names>B</given-names></name><name name-style="western"><surname>Agostinelli</surname><given-names>A</given-names></name></person-group> (<year>1983</year>) <article-title><tp:taxon-name><tp:taxon-name-part taxon-name-part-type="family">Longidoridae</tp:taxon-name-part></tp:taxon-name> from Bulgaria (<tp:taxon-name><tp:taxon-name-part taxon-name-part-type="phylum">Nematoda</tp:taxon-name-part></tp:taxon-name>, <tp:taxon-name><tp:taxon-name-part taxon-name-part-type="order">Dorylaimida</tp:taxon-name-part></tp:taxon-name>) with description of three new species of <italic><tp:taxon-name><tp:taxon-name-part taxon-name-part-type="genus">Longidorus</tp:taxon-name-part></tp:taxon-name></italic> and two new species of <italic><tp:taxon-name><tp:taxon-name-part taxon-name-part-type="genus">Xiphinema</tp:taxon-name-part></tp:taxon-name></italic>.</article-title> <source>Nematologia Mediterannea</source> <volume>11</volume>: <fpage>49</fpage>–<lpage>72</lpage>.</mixed-citation></ref><ref id="B24"><mixed-citation xmlns:xlink="http://www.w3.org/1999/xlink" xlink:type="simple">
          <person-group><name name-style="western"><surname>Kumari</surname><given-names>S</given-names></name></person-group> (<year>2006</year>) <article-title><italic><tp:taxon-name><tp:taxon-name-part taxon-name-part-type="genus">Xiphinema</tp:taxon-name-part> <tp:taxon-name-part taxon-name-part-type="species">simile</tp:taxon-name-part></tp:taxon-name></italic> (<tp:taxon-name><tp:taxon-name-part taxon-name-part-type="phylum">Nematoda</tp:taxon-name-part></tp:taxon-name>: <tp:taxon-name><tp:taxon-name-part taxon-name-part-type="family">Longidoridae</tp:taxon-name-part></tp:taxon-name>) in the Czech Republic and a note on other <italic><tp:taxon-name><tp:taxon-name-part taxon-name-part-type="genus">Xiphinema</tp:taxon-name-part></tp:taxon-name></italic> species.</article-title> <source>Helminthologia</source> <volume>43</volume>: <fpage>43</fpage>–<lpage>50</lpage>. doi: <ext-link xlink:type="simple" ext-link-type="doi" xlink:href="10.2478/s11687-006-0009-x">10.2478/s11687-006-0009-x</ext-link></mixed-citation></ref><ref id="B56"><mixed-citation xmlns:xlink="http://www.w3.org/1999/xlink" xlink:type="simple">
          <person-group><name name-style="western"><surname>Tzortzakakis</surname><given-names>EA</given-names></name><name name-style="western"><surname>Archidona-Yuste</surname><given-names>A</given-names></name><name name-style="western"><surname>Cantalapiedra-Navarrete</surname><given-names>C</given-names></name><name name-style="western"><surname>Nasiou</surname><given-names>E</given-names></name><name name-style="western"><surname>Lazanaki</surname><given-names>MS</given-names></name><name name-style="western"><surname>Kabourakis</surname><given-names>EA</given-names></name><name name-style="western"><surname>Palomares-Rius</surname><given-names>JE</given-names></name><name name-style="western"><surname>Castillo</surname><given-names>P</given-names></name></person-group> (<year>2014</year>) <article-title>Integrative diagnosis and molecular phylogeny of dagger and needle nematodes of olives and grapevines in the island of Crete, Greece, with description of <italic><tp:taxon-name><tp:taxon-name-part taxon-name-part-type="genus">Xiphinema</tp:taxon-name-part> <tp:taxon-name-part taxon-name-part-type="species">cretense</tp:taxon-name-part></tp:taxon-name></italic> sp. n. (<tp:taxon-name><tp:taxon-name-part taxon-name-part-type="phylum">Nematoda</tp:taxon-name-part></tp:taxon-name>, <tp:taxon-name><tp:taxon-name-part taxon-name-part-type="family">Longidoridae</tp:taxon-name-part></tp:taxon-name>).</article-title> <source>European Journal of Plant Pathology</source> <volume>140</volume>: <fpage>563</fpage>–<lpage>590</lpage>. doi: <ext-link xlink:type="simple" ext-link-type="doi" xlink:href="10.1007/s10658-014-0488-4">10.1007/s10658-014-0488-4</ext-link></mixed-citation></ref></ref-list></tp:taxon-treatment>
