# Supplementary material for: Morphological and molecular characterisation, and phylogenetic position of X. browni sp. n., X. penevi sp. n. and two known species of Xiphinema americanum-group (Nematoda, Longidoridae)
Source: Zookeys. 2016 Mar 28;(574):1–42. doi: 10.3897/zookeys.574.8037 (PMC4829900; doi:10.3897/zookeys.574.8037)
Supplement: XML Treatment for Xiphinema penevi [file zookeys.574.8037-treatment2.xml]

<!DOCTYPE tp:taxon-treatment
  PUBLIC "-//TaxonX//DTD Taxonomic Treatment Publishing DTD v0 20100105//EN" "tax-treatment-NSO.dtd">
<tp:taxon-treatment xmlns:tp="http://www.plazi.org/taxpub"><tp:treatment-meta><kwd-group><label>Taxon classification</label><kwd><named-content content-type="kingdom">Animalia</named-content></kwd><kwd><named-content content-type="order">Dorylaimida</named-content></kwd><kwd><named-content content-type="family">Longidoridae</named-content></kwd></kwd-group><mixed-citation publication-type="journal"><person-group><name><surname>Lazarova</surname><given-names>Stela</given-names></name><name><surname>Peneva</surname><given-names>Vlada</given-names></name><name><surname>Kumari</surname><given-names>Shesh</given-names></name></person-group><article-title>Morphological and molecular characterisation, and phylogenetic position of <italic><tp:taxon-name><tp:taxon-name-part taxon-name-part-type="genus">X.</tp:taxon-name-part> <tp:taxon-name-part taxon-name-part-type="species">browni</tp:taxon-name-part></tp:taxon-name></italic> sp. n., <italic><tp:taxon-name><tp:taxon-name-part taxon-name-part-type="genus">X.</tp:taxon-name-part> <tp:taxon-name-part taxon-name-part-type="species">penevi</tp:taxon-name-part></tp:taxon-name></italic> sp. n. and two known species of <italic><tp:taxon-name><tp:taxon-name-part taxon-name-part-type="genus">Xiphinema</tp:taxon-name-part> <tp:taxon-name-part taxon-name-part-type="species">americanum</tp:taxon-name-part></tp:taxon-name></italic>-group (<tp:taxon-name><tp:taxon-name-part taxon-name-part-type="phylum">Nematoda</tp:taxon-name-part></tp:taxon-name>, <tp:taxon-name><tp:taxon-name-part taxon-name-part-type="family">Longidoridae</tp:taxon-name-part></tp:taxon-name>)</article-title><source>Zookeys</source><day>28</day><month>3</month><year>2016</year><volume>2016</volume><issue>574</issue><fpage>1</fpage><lpage>42</lpage><pub-id pub-id-type="doi">10.3897/zookeys.574.8037</pub-id></mixed-citation></tp:treatment-meta><tp:nomenclature><tp:taxon-name>
            <tp:taxon-name-part taxon-name-part-type="genus">Xiphinema</tp:taxon-name-part>
            <tp:taxon-name-part taxon-name-part-type="species">penevi</tp:taxon-name-part>
            <object-id xmlns:xlink="http://www.w3.org/1999/xlink" content-type="zoobank" xlink:type="simple">http://zoobank.org/C98CE5B3-9BAE-423C-B887-9BFFFD489798</object-id>
          </tp:taxon-name><tp:taxon-status xmlns:xlink="http://www.w3.org/1999/xlink" xlink:type="simple">sp. n.</tp:taxon-status><xref ref-type="fig" rid="F15">Figures 15</xref><xref ref-type="fig" rid="F16">, 16</xref><xref ref-type="fig" rid="F17">, 17</xref><xref ref-type="fig" rid="F18">, 18</xref><xref ref-type="fig" rid="F19">, 19</xref><xref ref-type="fig" rid="F20">, 20</xref><xref ref-type="fig" rid="F21">, 21</xref><xref ref-type="fig" rid="F22">, 22</xref><xref ref-type="fig" rid="F23">, 23</xref><!--PageBreak--></tp:nomenclature><tp:treatment-sec sec-type="Measurements"><title>Measurements.</title><p>See Tables <xref ref-type="table" rid="T4">4</xref>, <xref ref-type="table" rid="T5">5</xref>, <xref ref-type="table" rid="T7">7</xref>.</p><table-wrap id="T7" position="float" orientation="portrait"><label>Table 7.</label><caption><p>Morphometrics of <italic><tp:taxon-name><tp:taxon-name-part taxon-name-part-type="genus">Xiphinema</tp:taxon-name-part> <tp:taxon-name-part taxon-name-part-type="species">penevi</tp:taxon-name-part></tp:taxon-name></italic> sp. n. (females and juveniles) from <italic><tp:taxon-name><tp:taxon-name-part taxon-name-part-type="genus">Quercus</tp:taxon-name-part> <tp:taxon-name-part taxon-name-part-type="species">ilex</tp:taxon-name-part></tp:taxon-name></italic> Morocco. All measurements except ratios in micrometres given as mean ± standard deviation (range).</p></caption><table id="TID0EADBK" rules="all"><tbody><tr><th rowspan="1" colspan="1">Characters</th><th rowspan="1" colspan="1"/><th rowspan="1" colspan="1">Females</th><th rowspan="1" colspan="4">Juveniles</th></tr><tr><th rowspan="1" colspan="1"/><th rowspan="1" colspan="1">Holotype</th><th rowspan="1" colspan="1">Paratypes</th><th rowspan="1" colspan="1">J1</th><th rowspan="1" colspan="1">J2</th><th rowspan="1" colspan="1">J3</th><th rowspan="1" colspan="1">J4</th></tr><tr><th rowspan="1" colspan="1">n</th><th rowspan="1" colspan="1"/><th rowspan="1" colspan="1">12</th><th rowspan="1" colspan="1">2</th><th rowspan="1" colspan="1">8</th><th rowspan="1" colspan="1">5</th><th rowspan="1" colspan="1">5</th></tr><tr><td rowspan="1" colspan="1">L</td><td rowspan="1" colspan="1">1726</td><td rowspan="1" colspan="1">1687±100<break/> (1532–1846)</td><td rowspan="1" colspan="1">664, 602</td><td rowspan="1" colspan="1">777.6±37<break/> (702–816)</td><td rowspan="1" colspan="1">1049.0±54<break/> (988–1126)</td><td rowspan="1" colspan="1">1318±38<break/> (1292–1384)</td></tr><tr><td rowspan="1" colspan="1">a</td><td rowspan="1" colspan="1">62.1</td><td rowspan="1" colspan="1">61.0±2.6<break/> (57.2–65.0)</td><td rowspan="1" colspan="1">40.6, 38.0</td><td rowspan="1" colspan="1">43.1±2.4<break/> (40.2–47.0)</td><td rowspan="1" colspan="1">48.2±1.5<break/> (46.7–49.8)</td><td rowspan="1" colspan="1">54.4±3.6<break/> (51–58)</td></tr><tr><td rowspan="1" colspan="1">b</td><td rowspan="1" colspan="1">5.8</td><td rowspan="1" colspan="1">6.1±1.1<break/> (5.0-7.0)</td><td rowspan="1" colspan="1">3.8, 3.6</td><td rowspan="1" colspan="1">4.0±0.2<break/> (3.6–4.2)</td><td rowspan="1" colspan="1">4.5±0.1<break/> (4.4–4.6)</td><td rowspan="1" colspan="1">5, 6</td></tr><tr><td rowspan="1" colspan="1">c</td><td rowspan="1" colspan="1">55.1</td><td rowspan="1" colspan="1">57.7±3.9<break/> (50.8–61.5)</td><td rowspan="1" colspan="1">20.9, 22.4</td><td rowspan="1" colspan="1">24.7±2.5<break/> (21.2–28.1)</td><td rowspan="1" colspan="1">33.4, 34.1</td><td rowspan="1" colspan="1">40.8±2.6<break/> (38–43)</td></tr><tr><td rowspan="1" colspan="1">c’</td><td rowspan="1" colspan="1">2.0</td><td rowspan="1" colspan="1">1.8±0.1<break/> (1.6–1.9)</td><td rowspan="1" colspan="1">2.9, 2.6</td><td rowspan="1" colspan="1">2.7±0.3<break/> (2.4–3.1)</td><td rowspan="1" colspan="1">2.2, 2.3</td><td rowspan="1" colspan="1">2.1±0.2<break/> (2–2)</td></tr><tr><td rowspan="1" colspan="1">V (%)</td><td rowspan="1" colspan="1">56.8</td><td rowspan="1" colspan="1">57.1±0.6<break/> (55.9–58.1)</td><td rowspan="1" colspan="1"/><td rowspan="1" colspan="1"/><td rowspan="1" colspan="1"/><td rowspan="1" colspan="1"/></tr><tr><td rowspan="1" colspan="1">G1(%)</td><td rowspan="1" colspan="1"/><td rowspan="1" colspan="1">11.2±0.5<break/> (10.9–12.1)</td><td rowspan="1" colspan="1"/><td rowspan="1" colspan="1"/><td rowspan="1" colspan="1"/><td rowspan="1" colspan="1"/></tr><tr><td rowspan="1" colspan="1">G2(%)</td><td rowspan="1" colspan="1"/><td rowspan="1" colspan="1">12.3±3.2<break/> (9.2–19.5)</td><td rowspan="1" colspan="1"/><td rowspan="1" colspan="1"/><td rowspan="1" colspan="1"/><td rowspan="1" colspan="1"/></tr><tr><td rowspan="1" colspan="1">Odontostyle</td><td rowspan="1" colspan="1">75</td><td rowspan="1" colspan="1">76.7±2.1<break/> (72-79)</td><td rowspan="1" colspan="1">36.5, 37</td><td rowspan="1" colspan="1">43.8±1.0<break/> (43–45)</td><td rowspan="1" colspan="1">54.5±1.1<break/> (53–56)</td><td rowspan="1" colspan="1">63.3±2.0<break/> (60–65)</td></tr><tr><td rowspan="1" colspan="1">Replacement odontostyle</td><td rowspan="1" colspan="1"/><td rowspan="1" colspan="1"/><td rowspan="1" colspan="1">43, 46</td><td rowspan="1" colspan="1">56.5±1.8<break/> (53–58)</td><td rowspan="1" colspan="1">66.2±1.4<break/> (65–68)</td><td rowspan="1" colspan="1">75.0±1.6<break/> (73–78)</td></tr><tr><td rowspan="1" colspan="1">Odontophore</td><td rowspan="1" colspan="1">50</td><td rowspan="1" colspan="1">47.7±1.8<break/> (44–50)</td><td rowspan="1" colspan="1">28</td><td rowspan="1" colspan="1">33.6±1.2<break/> (32–35)</td><td rowspan="1" colspan="1">37.6±1.9<break/> (35–39)</td><td rowspan="1" colspan="1">43.9±1.6<break/> (42–45)</td></tr><tr><td rowspan="1" colspan="1">Oral aperture to guide ring</td><td rowspan="1" colspan="1">71</td><td rowspan="1" colspan="1">68.0±<bold>0</bold>.6<break/> (66–71)</td><td rowspan="1" colspan="1">30.5, 33</td><td rowspan="1" colspan="1">38.5±1.2<break/> (36–40)</td><td rowspan="1" colspan="1">49.0±1.4<break/> (47–50)</td><td rowspan="1" colspan="1">55.6±3.9<break/> (50–60)</td></tr><tr><td rowspan="1" colspan="1">Tail length</td><td rowspan="1" colspan="1">31</td><td rowspan="1" colspan="1">29.3±1.9<break/> (26–32)</td><td rowspan="1" colspan="1">32, 27</td><td rowspan="1" colspan="1">32.0±2.7<break/> (29–35.5)</td><td rowspan="1" colspan="1">32, 33</td><td rowspan="1" colspan="1">31.9±2.0<break/> (30–34)</td></tr><tr><td rowspan="1" colspan="1">Length of hyaline part</td><td rowspan="1" colspan="1">9</td><td rowspan="1" colspan="1">8.4±0.7<break/> (8–10)</td><td rowspan="1" colspan="1">4, 4</td><td rowspan="1" colspan="1">4.3±0.7<break/> (3–5)</td><td rowspan="1" colspan="1">6, 6</td><td rowspan="1" colspan="1">6.9±0.7<break/> (6–7)</td></tr><tr><td rowspan="1" colspan="1">Body diam. at:<break/> - lip region</td><td rowspan="1" colspan="1">9</td><td rowspan="1" colspan="1">8.3±0.3<break/> (8–9)</td><td rowspan="1" colspan="1">7, 7</td><td rowspan="1" colspan="1">7.1±0.5<break/> (6–8)</td><td rowspan="1" colspan="1">7.3±0.7<break/> (7–8)</td><td rowspan="1" colspan="1">7.8±0.2<break/> (8–8)</td></tr><tr><td rowspan="1" colspan="1">- at guiding ring</td><td rowspan="1" colspan="1">21</td><td rowspan="1" colspan="1">20.6±0.5<break/> (20–21)</td><td rowspan="1" colspan="1">12, 13</td><td rowspan="1" colspan="1">14.5±0.6<break/> (14–15)</td><td rowspan="1" colspan="1">16.2±0.7<break/> (15–17)</td><td rowspan="1" colspan="1">18.6±0.9<break/> (18–20)</td></tr><tr><td rowspan="1" colspan="1">- at base of pharynx</td><td rowspan="1" colspan="1">25</td><td rowspan="1" colspan="1">24.0±1.0<break/> (22–26)</td><td rowspan="1" colspan="1">15, 15</td><td rowspan="1" colspan="1">16.8±1.2<break/> (15–18)</td><td rowspan="1" colspan="1">19.3±0.8<break/> (18–20)</td><td rowspan="1" colspan="1">22.3±1.0<break/> (21–23)</td></tr><tr><td rowspan="1" colspan="1">- at mid body/at vulva</td><td rowspan="1" colspan="1">28</td><td rowspan="1" colspan="1">27.6±1.4<break/> (25–31)</td><td rowspan="1" colspan="1">16, 16</td><td rowspan="1" colspan="1">18.1±1.5<break/> (16–20)</td><td rowspan="1" colspan="1">21.8±1.3<break/> (21–24)</td><td rowspan="1" colspan="1">24.0±1.7<break/> (22–26)</td></tr><tr><td rowspan="1" colspan="1">- at anus</td><td rowspan="1" colspan="1">16</td><td rowspan="1" colspan="1">16.2±0.7<break/> (15–17)</td><td rowspan="1" colspan="1">11, 10</td><td rowspan="1" colspan="1">11.9±0.8<break/> (11–13)</td><td rowspan="1" colspan="1">25.2±22.1<break/> (13.5–58.4)</td><td rowspan="1" colspan="1">15.4±0.5<break/> (15–16)</td></tr><tr><td rowspan="1" colspan="1">- at beginning of hyaline part</td><td rowspan="1" colspan="1">7</td><td rowspan="1" colspan="1">7.1±0.4<break/> (7–8)</td><td rowspan="1" colspan="1">5, 4</td><td rowspan="1" colspan="1">4.2±0.3<break/> (4–5)</td><td rowspan="1" colspan="1">5, 5</td><td rowspan="1" colspan="1">6.5±0.5<break/> (6–7)</td></tr></tbody></table></table-wrap></tp:treatment-sec><tp:treatment-sec sec-type="Description"><title>Description.</title><p>
            <italic>Females</italic>. Body open spiral to C shaped. Thickness of the cuticle at postlabial region 1 μm, 1–1.5 μm at mid-body and 2–2.5 μm at post-anal region, outer cuticle layer not reaching the tail end. Labial region flat anteriorly, laterally rounded, set off from the rest of the body by constriction, 2.5–4 μm high. Amphideal fovea hardly visible, its opening 4 μm in a paratype specimen (40–47 % of the corresponding body width); Distance between first and second guide ring in specimens with retracted odonostyle, 2.5–5 μm long. Odontophore with well developed flanges, 6–9 μm wide, often a small vestigium located in odonthophore area. Pharyngeal characters presented at Table <xref ref-type="table" rid="T4">4</xref>. Dorsal nucleus 2.5–3 μm diam., ventrosublateral nuclei well vis<!--PageBreak-->ible, 2–2.5 μm. Prerectum indistinct, rectum 21.6±1.8 (19–24) μm, n=8, c 1.3 of corresponding body width. Reproductive system amphidelphic, symbiotic bacteria present in the ovaries. Uteri short, ovejector not developed, only in one specimen a structure resembling ovejector was observed (Table <xref ref-type="table" rid="T5">5</xref>); vagina c. 2/3 of the corresponding body width, <italic>pars proximalis vaginae</italic> with well developed wall. Tail conoid, dorsally convex, ventrally slightly concave, gradually narrowing to a pointed tip, two distinct pairs of caudal pores.</p><p>
            <italic>Male</italic>. Not found.</p><p>
            <italic>Juveniles</italic>. The scatter diagram based on functional and replacement odontostyle, and body length revealed the presence of four juvenile stages (Fig. <xref ref-type="fig" rid="F23">23</xref>). As in most species of the <italic><tp:taxon-name><tp:taxon-name-part taxon-name-part-type="genus">Xiphinema</tp:taxon-name-part> <tp:taxon-name-part taxon-name-part-type="species">americanum</tp:taxon-name-part></tp:taxon-name></italic>-group there is a gradually decreasing of <bold>c</bold>‘ values with successive stages which reflects increasing body width while the tail length is more or less similar in juveniles and adults.</p><fig id="F19" position="float" orientation="portrait"><label>Figure 19.</label><caption><p>
          <italic><tp:taxon-name><tp:taxon-name-part taxon-name-part-type="genus">Xiphinema</tp:taxon-name-part> <tp:taxon-name-part taxon-name-part-type="species">penevi</tp:taxon-name-part></tp:taxon-name></italic> sp. n. Female. <bold>A</bold> Anterior end <bold>B</bold> Amphideal fovea outline <bold>C</bold> Variations in genital system: <bold>C1</bold> Anterior uterus and partim posterior genital branch <bold>C2, C3</bold> Region of vagina and uteri <bold>D</bold> Pharyngeal bulb <bold>E</bold> Tail. Scale bars: 25 μm.</p></caption><graphic xmlns:xlink="http://www.w3.org/1999/xlink" xlink:href="zookeys-574-001-g019.jpg" position="float" orientation="portrait" xlink:type="simple" id="oo_83023.jpg"/></fig><fig id="F20" position="float" orientation="portrait"><label>Figure 20.</label><caption><p>
          <italic><tp:taxon-name><tp:taxon-name-part taxon-name-part-type="genus">Xiphinema</tp:taxon-name-part> <tp:taxon-name-part taxon-name-part-type="species">penevi</tp:taxon-name-part></tp:taxon-name></italic> sp. n. Female. Variations in: <bold>A–D</bold> Anterior ends (B-holotype) <bold>F, J–L</bold> Vagina region <bold>G–I</bold> Tail shapes. Scale bars: 30 μm <bold>(A, B, F–I)</bold>; 12 μm <bold>(C, D, J–L)</bold>.</p></caption><graphic xmlns:xlink="http://www.w3.org/1999/xlink" xlink:href="zookeys-574-001-g020.jpg" position="float" orientation="portrait" xlink:type="simple" id="oo_83024.jpg"/></fig><fig id="F21" position="float" orientation="portrait"><label>Figure 21.</label><caption><p>
          <italic><tp:taxon-name><tp:taxon-name-part taxon-name-part-type="genus">Xiphinema</tp:taxon-name-part> <tp:taxon-name-part taxon-name-part-type="species">penevi</tp:taxon-name-part></tp:taxon-name></italic> sp. n. <italic>Juveniles</italic>: <bold>A–E</bold> Anterior ends of first- to fourth-stage juveniles and female <bold>F–J</bold> Tails of first to fourth juvenile stages and female (<bold>F1</bold> and <bold>F2</bold> tail of first stage juveniles). Scale bar: 25 μm.</p></caption><graphic xmlns:xlink="http://www.w3.org/1999/xlink" xlink:href="zookeys-574-001-g021.jpg" position="float" orientation="portrait" xlink:type="simple" id="oo_83025.jpg"/></fig><fig id="F22" position="float" orientation="portrait"><label>Figure 22.</label><caption><p>
          <italic><tp:taxon-name><tp:taxon-name-part taxon-name-part-type="genus">Xiphinema</tp:taxon-name-part> <tp:taxon-name-part taxon-name-part-type="species">penevi</tp:taxon-name-part></tp:taxon-name></italic> sp. n. <italic>Juveniles and female</italic>: <bold>A–D</bold> Neck region of first- to fourth-stage juveniles <bold>E</bold> Anterior end of female <bold>F–J</bold> Tails of first to fourth juvenile stages and female. Scale bar: 30μm.</p></caption><graphic xmlns:xlink="http://www.w3.org/1999/xlink" xlink:href="zookeys-574-001-g022.jpg" position="float" orientation="portrait" xlink:type="simple" id="oo_83026.jpg"/></fig><fig id="F23" position="float" orientation="portrait"><label>Figure 23.</label><caption><p>Scatter plot of odontostyle (■) and replacement odontostyle (□) against body length of <italic><tp:taxon-name><tp:taxon-name-part taxon-name-part-type="genus">Xiphinema</tp:taxon-name-part> <tp:taxon-name-part taxon-name-part-type="species">penevi</tp:taxon-name-part></tp:taxon-name></italic> sp. n. juveniles and females from Morocco.</p></caption><graphic xmlns:xlink="http://www.w3.org/1999/xlink" xlink:href="zookeys-574-001-g023.jpg" position="float" orientation="portrait" xlink:type="simple" id="oo_83027.jpg"/></fig><fig id="F24" position="float" orientation="portrait"><label>Figure 24.</label><caption><p>Sequence alignment of D2 28S rDNA region of <italic><tp:taxon-name><tp:taxon-name-part taxon-name-part-type="genus">Xiphinema</tp:taxon-name-part> <tp:taxon-name-part taxon-name-part-type="species">parasimile</tp:taxon-name-part></tp:taxon-name></italic> from Bulgaria (<ext-link xmlns:xlink="http://www.w3.org/1999/xlink" ext-link-type="gen" xlink:href="KU250156" xlink:type="simple">KU250156</ext-link>) and Serbia (<ext-link xmlns:xlink="http://www.w3.org/1999/xlink" ext-link-type="gen" xlink:href="AM490214" xlink:type="simple">AM490214</ext-link> and <ext-link xmlns:xlink="http://www.w3.org/1999/xlink" ext-link-type="gen" xlink:href="AM490217" xlink:type="simple">AM490217</ext-link>).</p></caption><graphic xmlns:xlink="http://www.w3.org/1999/xlink" xlink:href="zookeys-574-001-g024.jpg" position="float" orientation="portrait" xlink:type="simple" id="oo_83028.jpg"/></fig></tp:treatment-sec><tp:treatment-sec sec-type="Type locality and plant association"><title>Type locality and plant association.</title><p>Ifrane, Morocco, <italic><tp:taxon-name><tp:taxon-name-part taxon-name-part-type="genus">Quercus</tp:taxon-name-part> <tp:taxon-name-part taxon-name-part-type="species">ilex</tp:taxon-name-part></tp:taxon-name></italic> L. forest.</p></tp:treatment-sec><tp:treatment-sec sec-type="type material"><title>Type material.</title><p>The holotype, 7 paratype females and juveniles from all stages are deposited in the nematode collection of the Institute of Biodiversity and Ecosys<!--PageBreak--><!--PageBreak-->tem Research, Sofia, Bulgaria. Other paratypes deposited as follows: 2 females in the USDA Nematode Collection, Beltsville, Maryland, USA; 2 females in the Nematode Collection of the Institute of Plant Protection, Bari, Italy; 1 female in the Wageningen Nematode Collection (WANECO), Wageningen, the Netherlands. Three ribosomal sequences (18S, ITS2 and D2-D3) of <italic><tp:taxon-name><tp:taxon-name-part taxon-name-part-type="genus">Xiphinema</tp:taxon-name-part> <tp:taxon-name-part taxon-name-part-type="species">penevi</tp:taxon-name-part></tp:taxon-name></italic> sp. n. are deposited in GenBank (for accession numbers see Table <xref ref-type="table" rid="T2">2</xref>).</p></tp:treatment-sec><tp:treatment-sec sec-type="Sequence and phylogenetic analyses"><title>Sequence and phylogenetic analyses.</title><p>Sequences for three gene regions were obtained (18S, D2-D3 and ITS2). BLAST at NCBI using any of these sequences as queries revealed highest similarity to <italic><tp:taxon-name><tp:taxon-name-part taxon-name-part-type="genus">Xiphinema</tp:taxon-name-part> <tp:taxon-name-part taxon-name-part-type="species">pachtaicum</tp:taxon-name-part></tp:taxon-name></italic> (99% for 18S, 6 nt difference), two populations of <italic><tp:taxon-name><tp:taxon-name-part taxon-name-part-type="genus">Xiphinema</tp:taxon-name-part> <tp:taxon-name-part taxon-name-part-type="species">incertum</tp:taxon-name-part></tp:taxon-name></italic> Lamberti, Choleva &amp; Agostinelli, 1983 from Spain (99% for D2-D3, 1 and 3 nt difference) and <italic><tp:taxon-name><tp:taxon-name-part taxon-name-part-type="genus">Xiphinema</tp:taxon-name-part> <tp:taxon-name-part taxon-name-part-type="species">pachtaicum</tp:taxon-name-part></tp:taxon-name></italic> (90% for ITS2). In both 18S and D2-D3 phylogeny reconstructions <italic><tp:taxon-name><tp:taxon-name-part taxon-name-part-type="genus">Xiphinema</tp:taxon-name-part> <tp:taxon-name-part taxon-name-part-type="species">penevi</tp:taxon-name-part></tp:taxon-name></italic> sp. n. was part of well supported clades with other species of <italic><tp:taxon-name><tp:taxon-name-part taxon-name-part-type="genus">Xiphinema</tp:taxon-name-part> <tp:taxon-name-part taxon-name-part-type="species">pachtaicum</tp:taxon-name-part></tp:taxon-name></italic>-subgroup (<italic><tp:taxon-name><tp:taxon-name-part taxon-name-part-type="genus">Xiphinema</tp:taxon-name-part> <tp:taxon-name-part taxon-name-part-type="species">pachtaicum</tp:taxon-name-part></tp:taxon-name></italic>, <italic><tp:taxon-name><tp:taxon-name-part taxon-name-part-type="genus">Xiphinema</tp:taxon-name-part> <tp:taxon-name-part taxon-name-part-type="species">parapachydermum</tp:taxon-name-part></tp:taxon-name></italic> for 18S and <italic><tp:taxon-name><tp:taxon-name-part taxon-name-part-type="genus">Xiphinema</tp:taxon-name-part> <tp:taxon-name-part taxon-name-part-type="species">incertum</tp:taxon-name-part></tp:taxon-name></italic>, <italic><tp:taxon-name><tp:taxon-name-part taxon-name-part-type="genus">Xiphinema</tp:taxon-name-part> <tp:taxon-name-part taxon-name-part-type="species">pachtaicum</tp:taxon-name-part></tp:taxon-name></italic>, <italic><tp:taxon-name><tp:taxon-name-part taxon-name-part-type="genus">Xiphinema</tp:taxon-name-part> <tp:taxon-name-part taxon-name-part-type="species">parapachydermum</tp:taxon-name-part></tp:taxon-name></italic>, <italic><tp:taxon-name><tp:taxon-name-part taxon-name-part-type="genus">Xiphinema</tp:taxon-name-part> <tp:taxon-name-part taxon-name-part-type="species">plesiopachtaicum</tp:taxon-name-part></tp:taxon-name></italic>, <italic><tp:taxon-name><tp:taxon-name-part taxon-name-part-type="genus">Xiphinema</tp:taxon-name-part> <tp:taxon-name-part taxon-name-part-type="species">pachydermum</tp:taxon-name-part></tp:taxon-name></italic> Sturhan, 1983 for D2-D3). In the phylogeny reconstruction based on ITS2 sequences, the species grouped with two other <italic><tp:taxon-name><tp:taxon-name-part taxon-name-part-type="genus">Xiphinema</tp:taxon-name-part> <tp:taxon-name-part taxon-name-part-type="species">pachtaicum</tp:taxon-name-part></tp:taxon-name></italic> populations.</p></tp:treatment-sec><tp:treatment-sec sec-type="Diagnosis and relationships"><title>Diagnosis and relationships.</title><p>
            <italic><tp:taxon-name><tp:taxon-name-part taxon-name-part-type="genus">Xiphinema</tp:taxon-name-part> <tp:taxon-name-part taxon-name-part-type="species">penevi</tp:taxon-name-part></tp:taxon-name></italic> sp. n. is characterised by specific combination of traits: slender body of medium size (1.54–1.85 mm), lip region rounded laterally, flattened anteriorly, separated from the body by a constriction, odontostyle 72–79 μm long, post-equatorial vulva position (V=56–58%), symbiont bacteria present in ovaria, female tail 26–32 μm long (c=50.8–61.2 and c’=1.7–1.9), conoid dorsally convex ventrally slightly concave with pointed tip, and specific ribosomal sequences (18S and ITS2). The alpha-numeric codes based on average values (ranges given in parentheses) using the polytomous key by <xref ref-type="bibr" rid="B35">Lamberti et al. (2004)</xref> are: A2, B3, C3 (4), D1 (2), E2, F2 (1), G2, H1, I2 (1). Subsequently described species <italic><tp:taxon-name><tp:taxon-name-part taxon-name-part-type="genus">Xiphinema</tp:taxon-name-part> <tp:taxon-name-part taxon-name-part-type="species">parasimile</tp:taxon-name-part></tp:taxon-name></italic>, <italic><tp:taxon-name><tp:taxon-name-part taxon-name-part-type="genus">Xiphinema</tp:taxon-name-part> <tp:taxon-name-part taxon-name-part-type="species">parabrevicolle</tp:taxon-name-part></tp:taxon-name></italic>, <italic><tp:taxon-name><tp:taxon-name-part taxon-name-part-type="genus">Xiphinema</tp:taxon-name-part> <tp:taxon-name-part taxon-name-part-type="species">parapachydermum</tp:taxon-name-part></tp:taxon-name></italic>, <italic><tp:taxon-name><tp:taxon-name-part taxon-name-part-type="genus">Xiphinema</tp:taxon-name-part> <tp:taxon-name-part taxon-name-part-type="species">paratenuicutis</tp:taxon-name-part></tp:taxon-name></italic> (<xref ref-type="bibr" rid="B4">Barsi and Lamberti 2004</xref>, <xref ref-type="bibr" rid="B16">Gutiérrez-Gutiérrez et al. 2012</xref>) <italic><tp:taxon-name><tp:taxon-name-part taxon-name-part-type="genus">Xiphinema</tp:taxon-name-part> <tp:taxon-name-part taxon-name-part-type="species">plesiopachtaicum</tp:taxon-name-part></tp:taxon-name></italic>, <italic><tp:taxon-name><tp:taxon-name-part taxon-name-part-type="genus">Xiphinema</tp:taxon-name-part> <tp:taxon-name-part taxon-name-part-type="species">vallense</tp:taxon-name-part></tp:taxon-name></italic> and <italic><tp:taxon-name><tp:taxon-name-part taxon-name-part-type="genus">Xiphinema</tp:taxon-name-part> <tp:taxon-name-part taxon-name-part-type="species">astaregiense</tp:taxon-name-part></tp:taxon-name></italic> (<xref ref-type="bibr" rid="B2">Archidona- Yuste et al. 2016</xref>) and <italic><tp:taxon-name><tp:taxon-name-part taxon-name-part-type="genus">Xiphinema</tp:taxon-name-part> <tp:taxon-name-part taxon-name-part-type="species">browni</tp:taxon-name-part></tp:taxon-name></italic> sp. n. have been also compared. Species having most similar morphometrics with <italic><tp:taxon-name><tp:taxon-name-part taxon-name-part-type="genus">Xiphinema</tp:taxon-name-part> <tp:taxon-name-part taxon-name-part-type="species">penevi</tp:taxon-name-part></tp:taxon-name></italic> sp. n. were: <italic><tp:taxon-name><tp:taxon-name-part taxon-name-part-type="genus">Xiphinema</tp:taxon-name-part> <tp:taxon-name-part taxon-name-part-type="species">pachtaicum</tp:taxon-name-part></tp:taxon-name></italic>, <italic><tp:taxon-name><tp:taxon-name-part taxon-name-part-type="genus">Xiphinema</tp:taxon-name-part> <tp:taxon-name-part taxon-name-part-type="species">plesiopachtaicum</tp:taxon-name-part></tp:taxon-name></italic>, <italic><tp:taxon-name><tp:taxon-name-part taxon-name-part-type="genus">Xiphinema</tp:taxon-name-part> <tp:taxon-name-part taxon-name-part-type="species">browni</tp:taxon-name-part></tp:taxon-name></italic> sp. n., <italic><tp:taxon-name><tp:taxon-name-part taxon-name-part-type="genus">Xiphinema</tp:taxon-name-part> <tp:taxon-name-part taxon-name-part-type="species">vallense</tp:taxon-name-part></tp:taxon-name></italic> and <italic><tp:taxon-name><tp:taxon-name-part taxon-name-part-type="genus">Xiphinema</tp:taxon-name-part> <tp:taxon-name-part taxon-name-part-type="species">parasimile</tp:taxon-name-part></tp:taxon-name></italic>. Due to the close relationships based on phylogenetic analyses <italic><tp:taxon-name><tp:taxon-name-part taxon-name-part-type="genus">Xiphinema</tp:taxon-name-part> <tp:taxon-name-part taxon-name-part-type="species">incertum</tp:taxon-name-part></tp:taxon-name></italic>, <italic><tp:taxon-name><tp:taxon-name-part taxon-name-part-type="genus">Xiphinema</tp:taxon-name-part> <tp:taxon-name-part taxon-name-part-type="species">pachydermum</tp:taxon-name-part></tp:taxon-name></italic> Sturhan, 1983 and <italic><tp:taxon-name><tp:taxon-name-part taxon-name-part-type="genus">Xiphinema</tp:taxon-name-part> <tp:taxon-name-part taxon-name-part-type="species">parapachydermum</tp:taxon-name-part></tp:taxon-name></italic> were also compared. <italic><tp:taxon-name><tp:taxon-name-part taxon-name-part-type="genus">Xiphinema</tp:taxon-name-part> <tp:taxon-name-part taxon-name-part-type="species">penevi</tp:taxon-name-part></tp:taxon-name></italic> sp. n. can be differentiated morphologically from:</p><p>
            <italic><tp:taxon-name><tp:taxon-name-part taxon-name-part-type="genus">Xiphinema</tp:taxon-name-part> <tp:taxon-name-part taxon-name-part-type="species">pachtaicum</tp:taxon-name-part></tp:taxon-name></italic> by its shorter odontostyle av. 77 (72–79) <italic>vs</italic> 83 μm in holotype, av. 84 (78–88.5) in the present study, 89 (85–97) in females from Ethiopia, and distance of oral aperture to guide ring (68 (66–71) <italic>vs</italic> 78 in holotype, 77 (73–80) in the present study; shorter pharyngeal bulb (65–72 <italic>vs</italic> 75–80 μm) in the present study; different tail shape (conoid with gradually pointed tip <italic>vs</italic> conoid, subdigitate), outer cuticular layer not reaching <italic>vs</italic> reaching tail tip. (<xref ref-type="bibr" rid="B34">Lamberti and Siddiqi 1977</xref>, <xref ref-type="bibr" rid="B14">Getaneh et al. 2015</xref>);</p><p>
            <italic><tp:taxon-name><tp:taxon-name-part taxon-name-part-type="genus">Xiphinema</tp:taxon-name-part> <tp:taxon-name-part taxon-name-part-type="species">plesiopachtaicum</tp:taxon-name-part></tp:taxon-name></italic> by the position of the amphideal fovea aperture (posterior <italic>vs</italic> at constriction level); its somewhat shorter odontostyle (72–79 <italic>vs</italic> 77–89 μm) and uteri <!--PageBreak-->(104 <italic>vs</italic> 138 μm); different position of the dorsal nucleus (DN in front of or at the level of DO (beginning of cuticular lining of the bulb) <italic>vs</italic> DN below the level of DO); different tail shape (ventrally slightly concave <italic>vs</italic> straight), smaller values for <bold>c</bold> and larger for <bold>c</bold>’ ratios (c=50.8–61.5 <italic>vs</italic> c=62.5–88.7; c’=1.7–1.9 <italic>vs</italic> c’=1.3–1.7);</p><p>
            <italic><tp:taxon-name><tp:taxon-name-part taxon-name-part-type="genus">Xiphinema</tp:taxon-name-part> <tp:taxon-name-part taxon-name-part-type="species">vallense</tp:taxon-name-part></tp:taxon-name></italic> by the position of amphideal fovea (posterior constriction <italic>vs</italic> on the lips); its shorter body (L=1.69 (1.5–1.85) <italic>vs</italic> 2.01 (1.83–2.22), different position of dorsal <!--PageBreak--><!--PageBreak--><!--PageBreak--><!--PageBreak-->nucleus (DN in front or at the level of DO <italic>vs</italic> DN below the level of DO); different tail shape (ventrally slightly concave <italic>vs</italic> straight) smaller values for <bold>c</bold> and larger values for <bold>c</bold>’ ratios (c=50.8–61.5 <italic>vs</italic> c=58.2–86.3; c’=1.7–1.9 <italic>vs</italic> c’=1.4–1.7), longer hyaline part (8–10 μm <italic>vs</italic> 6.5–8.5 μm);</p><p>
            <italic><tp:taxon-name><tp:taxon-name-part taxon-name-part-type="genus">Xiphinema</tp:taxon-name-part> <tp:taxon-name-part taxon-name-part-type="species">browni</tp:taxon-name-part></tp:taxon-name></italic> sp. n. by its somewhat shorter body (L=1.69 (1.5–1.85) <italic>vs</italic> 2.03 (1.8–2.40) mm and longer bulbus (65–72 <italic>vs</italic> 53–69) μm; lower (2.5–4 <italic>vs</italic> 4–7 μm) and differently shaped lip region (not expanded <italic>vs</italic> expanded); different location of the dorsal nucleus (DN=9.9–12.9 % <italic>vs</italic> DN=12.7–21.1%); different vagina shape (funnel- <italic>vs</italic> bell-like Figs <xref ref-type="fig" rid="F16">16</xref>, <xref ref-type="fig" rid="F18">18</xref>);</p><p>
            <italic><tp:taxon-name><tp:taxon-name-part taxon-name-part-type="genus">Xiphinema</tp:taxon-name-part> <tp:taxon-name-part taxon-name-part-type="species">parasimile</tp:taxon-name-part></tp:taxon-name></italic> by its somewhat shorter body (L=1.69 (1.5–1.85) <italic>vs</italic> 1.99 (1.75–2.26) mm in type population and avs. 1.78 -1.82 (1.56–2.04) in females from Bulgaria), different lip region shape (laterally rounded <italic>vs</italic> not rounded), the different location of dorsal nucleus (DN 9.9–12.9 % <italic>vs</italic> 13.6–18.6 %), longer bulbus (65–72 <!--PageBreak--><!--PageBreak--><!--PageBreak--><italic>vs</italic> 55.5–63 μm) (Table <xref ref-type="table" rid="T4">4</xref>); different vagina shape (funnel <italic>vs</italic> bell-like), structure of uteri (ovejector not present <italic>vs</italic> ovejector and separate uteri present) and length of uterus (36–68 vs 27–46 μm in type population and 27–39 μm in population from Bulgaria (Table <xref ref-type="table" rid="T5">5</xref>); shorter tail (av. 29 (26–32) <italic>vs</italic> 33 (30.3–37.1) in the type population and 30–32 (27–35) in females from Bulgaria, c’=1.8 (1.6–1.9) <italic>vs</italic> 2.02 (1.79–2.28) in the type population and 2.0 (1.7–2.3) in females from Bulgaria) (<xref ref-type="bibr" rid="B4">Barsi and Lamberti 2004</xref>, <xref ref-type="bibr" rid="B36">Lazarova et al. 2008</xref>);</p><p>
            <italic><tp:taxon-name><tp:taxon-name-part taxon-name-part-type="genus">Xiphinema</tp:taxon-name-part> <tp:taxon-name-part taxon-name-part-type="species">incertum</tp:taxon-name-part></tp:taxon-name></italic> by its different tail shape (elongate conoid <italic>vs</italic> bluntly conoid, ventrally slightly concave <italic>vs</italic> straight) and larger <bold>c</bold>’ values (c’=1.8 (1.6–1.9) <italic>vs</italic> c’=1.5 (1.4–1.7) in type material and 1.2 (0.9–1.3) in specimens from Spain, larger <bold>a</bold> values (a=61 (57–2-65) <italic>vs</italic> a=57 (56–58) in type population and a=49.7 (44.6–52.5) in the population from Spain and different vagina shape compared with females from Spain, this character not described for the type population (<xref ref-type="bibr" rid="B31">Lamberti et al. 1983</xref>, <xref ref-type="bibr" rid="B16">Gutiérres-Gutiérres et al. 2012</xref>);</p><p>
            <italic><tp:taxon-name><tp:taxon-name-part taxon-name-part-type="genus">Xiphinema</tp:taxon-name-part> <tp:taxon-name-part taxon-name-part-type="species">pachydermum</tp:taxon-name-part></tp:taxon-name></italic> by its shorter body (L=1.69 (1.5–1.85) mm <italic>vs</italic> 2.24 (2.08–2.44) mm), different location of dorsal nucleus (DN=10–13 % <italic>vs</italic> DN=15–20%), presence of symbiont bacteria in ovaria <italic>vs</italic> not present; males occurrence (not present <italic>vs</italic> abundant);</p><!--PageBreak--><!--PageBreak--><p>
            <italic><tp:taxon-name><tp:taxon-name-part taxon-name-part-type="genus">Xiphinema</tp:taxon-name-part> <tp:taxon-name-part taxon-name-part-type="species">parapachydermum</tp:taxon-name-part></tp:taxon-name></italic> by its different tail tip (not so acute and not with dorso-ventral depression) and in having symbionts in its ovaries <italic>vs</italic> absent, males occurrence (not present <italic>vs</italic> abundant).</p></tp:treatment-sec><tp:treatment-sec sec-type="Etymology"><title>Etymology.</title><p>The new species is named after Dr Lyubomir Penev, an internationally recognised publisher and authority in entomology and ecology as acknowledgement of his invaluable help and support provided to one of the authors (VP) in her research activities.</p></tp:treatment-sec><tp:treatment-sec><!--Section generated to contain objects referenced in tp:taxon-treatment.--><fig id="F15" position="float" orientation="portrait"><label>Figure 15.</label><caption><p>
          <italic><tp:taxon-name><tp:taxon-name-part taxon-name-part-type="genus">Xiphinema</tp:taxon-name-part> <tp:taxon-name-part taxon-name-part-type="species">browni</tp:taxon-name-part></tp:taxon-name></italic> sp. n., <italic><tp:taxon-name><tp:taxon-name-part taxon-name-part-type="genus">Xiphinema</tp:taxon-name-part> <tp:taxon-name-part taxon-name-part-type="species">penevi</tp:taxon-name-part></tp:taxon-name></italic> sp. n. <italic><tp:taxon-name><tp:taxon-name-part taxon-name-part-type="genus">Xiphinema</tp:taxon-name-part> <tp:taxon-name-part taxon-name-part-type="species">pachtaicum</tp:taxon-name-part></tp:taxon-name></italic> and <italic><tp:taxon-name><tp:taxon-name-part taxon-name-part-type="genus">Xiphinema</tp:taxon-name-part> <tp:taxon-name-part taxon-name-part-type="species">parasimile</tp:taxon-name-part></tp:taxon-name></italic>. Female: <bold>A–C</bold> Anterior ends <bold>D–F</bold> Tail shapes <bold>G–J</bold> Pharyngeal bulbs <bold>A, D, G</bold> <italic><tp:taxon-name><tp:taxon-name-part taxon-name-part-type="genus">Xiphinema</tp:taxon-name-part> <tp:taxon-name-part taxon-name-part-type="species">browni</tp:taxon-name-part></tp:taxon-name></italic> sp. n. <bold>B, E, I</bold> <italic><tp:taxon-name><tp:taxon-name-part taxon-name-part-type="genus">Xiphinema</tp:taxon-name-part> <tp:taxon-name-part taxon-name-part-type="species">penevi</tp:taxon-name-part></tp:taxon-name></italic> sp. n. <bold>C, F, J</bold> <italic><tp:taxon-name><tp:taxon-name-part taxon-name-part-type="genus">Xiphinema</tp:taxon-name-part> <tp:taxon-name-part taxon-name-part-type="species">pachtaicum</tp:taxon-name-part></tp:taxon-name></italic> <bold>H</bold> <italic><tp:taxon-name><tp:taxon-name-part taxon-name-part-type="genus">Xiphinema</tp:taxon-name-part> <tp:taxon-name-part taxon-name-part-type="species">parasimile</tp:taxon-name-part></tp:taxon-name></italic>. Scale bars: 25 μm</p></caption><graphic xmlns:xlink="http://www.w3.org/1999/xlink" xlink:href="zookeys-574-001-g015.jpg" position="float" orientation="portrait" xlink:type="simple" id="oo_83019.jpg"/></fig><fig id="F16" position="float" orientation="portrait"><label>Figure 16.</label><caption><p>
          <italic><tp:taxon-name><tp:taxon-name-part taxon-name-part-type="genus">Xiphinema</tp:taxon-name-part> <tp:taxon-name-part taxon-name-part-type="species">browni</tp:taxon-name-part></tp:taxon-name></italic> sp. n., <italic><tp:taxon-name><tp:taxon-name-part taxon-name-part-type="genus">Xiphinema</tp:taxon-name-part> <tp:taxon-name-part taxon-name-part-type="species">penevi</tp:taxon-name-part></tp:taxon-name></italic> sp. n. and <italic><tp:taxon-name><tp:taxon-name-part taxon-name-part-type="genus">Xiphinema</tp:taxon-name-part> <tp:taxon-name-part taxon-name-part-type="species">pachtaicum</tp:taxon-name-part></tp:taxon-name></italic>. Female genital system comparison: <bold>A, E</bold> Posterior genital branch <bold>B–D</bold> Anterior genital branch <bold>A, B</bold> <italic><tp:taxon-name><tp:taxon-name-part taxon-name-part-type="genus">Xiphinema</tp:taxon-name-part> <tp:taxon-name-part taxon-name-part-type="species">browni</tp:taxon-name-part></tp:taxon-name></italic> sp. n. <bold>C</bold> <italic><tp:taxon-name><tp:taxon-name-part taxon-name-part-type="genus">Xiphinema</tp:taxon-name-part> <tp:taxon-name-part taxon-name-part-type="species">penevi</tp:taxon-name-part></tp:taxon-name></italic> sp. n. <bold>D, E</bold> <italic><tp:taxon-name><tp:taxon-name-part taxon-name-part-type="genus">Xiphinema</tp:taxon-name-part> <tp:taxon-name-part taxon-name-part-type="species">pachtaicum</tp:taxon-name-part></tp:taxon-name></italic>. Scale bars: 25 μm</p></caption><graphic xmlns:xlink="http://www.w3.org/1999/xlink" xlink:href="zookeys-574-001-g016.jpg" position="float" orientation="portrait" xlink:type="simple" id="oo_83020.jpg"/></fig><fig id="F17" position="float" orientation="portrait"><label>Figure 17.</label><caption><p>
          <italic><tp:taxon-name><tp:taxon-name-part taxon-name-part-type="genus">Xiphinema</tp:taxon-name-part> <tp:taxon-name-part taxon-name-part-type="species">browni</tp:taxon-name-part></tp:taxon-name></italic> sp. n., <italic><tp:taxon-name><tp:taxon-name-part taxon-name-part-type="genus">Xiphinema</tp:taxon-name-part> <tp:taxon-name-part taxon-name-part-type="species">parasimile</tp:taxon-name-part></tp:taxon-name></italic>, <italic><tp:taxon-name><tp:taxon-name-part taxon-name-part-type="genus">Xiphinema</tp:taxon-name-part> <tp:taxon-name-part taxon-name-part-type="species">pachtaicum</tp:taxon-name-part></tp:taxon-name></italic> and <italic><tp:taxon-name><tp:taxon-name-part taxon-name-part-type="genus">Xiphinema</tp:taxon-name-part> <tp:taxon-name-part taxon-name-part-type="species">penevi</tp:taxon-name-part></tp:taxon-name></italic> sp. n. Female and male: <bold>A–D</bold> Anterior ends <bold>E–H</bold> Labial region <bold>I–K</bold> Pharyngeal bulbs <bold>L, M, R</bold> Male tails <bold>N–Q</bold> Female tails <bold>A, E, I, M, N</bold> <italic><tp:taxon-name><tp:taxon-name-part taxon-name-part-type="genus">Xiphinema</tp:taxon-name-part> <tp:taxon-name-part taxon-name-part-type="species">browni</tp:taxon-name-part></tp:taxon-name></italic> sp. n. <bold>B, F, K, O, R</bold> <italic><tp:taxon-name><tp:taxon-name-part taxon-name-part-type="genus">Xiphinema</tp:taxon-name-part> <tp:taxon-name-part taxon-name-part-type="species">parasimile</tp:taxon-name-part></tp:taxon-name></italic> <bold>C, G, J, L, P</bold> <italic><tp:taxon-name><tp:taxon-name-part taxon-name-part-type="genus">Xiphinema</tp:taxon-name-part> <tp:taxon-name-part taxon-name-part-type="species">pachtaicum</tp:taxon-name-part></tp:taxon-name></italic> <bold>D, H, Q</bold> <italic><tp:taxon-name><tp:taxon-name-part taxon-name-part-type="genus">Xiphinema</tp:taxon-name-part> <tp:taxon-name-part taxon-name-part-type="species">penevi</tp:taxon-name-part></tp:taxon-name></italic> sp. n. Scale bars: 30 μm <bold>(A–D, I–R)</bold>; 12 μm <bold>(E–H)</bold>.</p></caption><graphic xmlns:xlink="http://www.w3.org/1999/xlink" xlink:href="zookeys-574-001-g017.jpg" position="float" orientation="portrait" xlink:type="simple" id="oo_83021.jpg"/></fig><fig id="F18" position="float" orientation="portrait"><label>Figure 18.</label><caption><p>
          <italic><tp:taxon-name><tp:taxon-name-part taxon-name-part-type="genus">Xiphinema</tp:taxon-name-part> <tp:taxon-name-part taxon-name-part-type="species">browni</tp:taxon-name-part></tp:taxon-name></italic> sp. n., <italic><tp:taxon-name><tp:taxon-name-part taxon-name-part-type="genus">Xiphinema</tp:taxon-name-part> <tp:taxon-name-part taxon-name-part-type="species">parasimile</tp:taxon-name-part></tp:taxon-name></italic>, <italic><tp:taxon-name><tp:taxon-name-part taxon-name-part-type="genus">Xiphinema</tp:taxon-name-part> <tp:taxon-name-part taxon-name-part-type="species">pachtaicum</tp:taxon-name-part></tp:taxon-name></italic> and <italic><tp:taxon-name><tp:taxon-name-part taxon-name-part-type="genus">Xiphinema</tp:taxon-name-part> <tp:taxon-name-part taxon-name-part-type="species">penevi</tp:taxon-name-part></tp:taxon-name></italic> sp. n. Female: <bold>A–D</bold> Genital system <bold>E–L</bold> Vulval region <bold>A, E, I</bold> <italic><tp:taxon-name><tp:taxon-name-part taxon-name-part-type="genus">Xiphinema</tp:taxon-name-part> <tp:taxon-name-part taxon-name-part-type="species">browni</tp:taxon-name-part></tp:taxon-name></italic> sp. n. <bold>B, F, J</bold> <italic><tp:taxon-name><tp:taxon-name-part taxon-name-part-type="genus">Xiphinema</tp:taxon-name-part> <tp:taxon-name-part taxon-name-part-type="species">parasimile</tp:taxon-name-part></tp:taxon-name></italic> <bold>C, D, G, K</bold> <italic><tp:taxon-name><tp:taxon-name-part taxon-name-part-type="genus">Xiphinema</tp:taxon-name-part> <tp:taxon-name-part taxon-name-part-type="species">pachtaicum</tp:taxon-name-part></tp:taxon-name></italic> <bold>H, L</bold> <italic><tp:taxon-name><tp:taxon-name-part taxon-name-part-type="genus">Xiphinema</tp:taxon-name-part> <tp:taxon-name-part taxon-name-part-type="species">penevi</tp:taxon-name-part></tp:taxon-name></italic> sp. n. Scale bars: 30 μm <bold>(A–H)</bold>; 12 μm <bold>(I–L)</bold>.</p></caption><graphic xmlns:xlink="http://www.w3.org/1999/xlink" xlink:href="zookeys-574-001-g018.jpg" position="float" orientation="portrait" xlink:type="simple" id="oo_83022.jpg"/></fig><table-wrap id="T4" position="float" orientation="portrait"><label>Table 4.</label><caption><p>Pharyngeal characters of females of <italic><tp:taxon-name><tp:taxon-name-part taxon-name-part-type="genus">Xiphinema</tp:taxon-name-part> <tp:taxon-name-part taxon-name-part-type="species">americanum</tp:taxon-name-part></tp:taxon-name></italic> group species studied from different localities.</p></caption><table id="TID0E4RCI" rules="all"><tbody><tr><td rowspan="1" colspan="1"/><td rowspan="1" colspan="3">
              <bold><italic><tp:taxon-name><tp:taxon-name-part taxon-name-part-type="genus">Xiphinema</tp:taxon-name-part> <tp:taxon-name-part taxon-name-part-type="species">browni</tp:taxon-name-part></tp:taxon-name></italic> sp. n.</bold>
            </td><td rowspan="1" colspan="1">
              <bold><italic><tp:taxon-name><tp:taxon-name-part taxon-name-part-type="genus">Xiphinema</tp:taxon-name-part> <tp:taxon-name-part taxon-name-part-type="species">pachtaicum</tp:taxon-name-part></tp:taxon-name></italic></bold>
            </td><td rowspan="1" colspan="1">
              <bold><italic><tp:taxon-name><tp:taxon-name-part taxon-name-part-type="genus">Xiphinema</tp:taxon-name-part> <tp:taxon-name-part taxon-name-part-type="species">penevi</tp:taxon-name-part></tp:taxon-name></italic> sp. n.</bold>
            </td><td rowspan="1" colspan="2">
              <bold><italic><tp:taxon-name><tp:taxon-name-part taxon-name-part-type="genus">Xiphinema</tp:taxon-name-part> <tp:taxon-name-part taxon-name-part-type="species">parasimile</tp:taxon-name-part></tp:taxon-name></italic><xref ref-type="bibr" rid="B36">Lazarova et al. (2008)</xref></bold>
            </td></tr><tr><td rowspan="1" colspan="1">Locality<break/> Character</td><td rowspan="1" colspan="1">Kurdějov, Czech Republic</td><td rowspan="1" colspan="1">Sokolnice, Czech Republic</td><td rowspan="1" colspan="1">Mohyla míru, Czech Republic</td><td rowspan="1" colspan="1">Balgarene, Bulgaria</td><td rowspan="1" colspan="1">Ifrane, Morocco</td><td rowspan="1" colspan="1">Vinogradets, Bulgaria</td><td rowspan="1" colspan="1">Ralja, Serbia<break/> Paratypes</td></tr><tr><td rowspan="1" colspan="1">n</td><td rowspan="1" colspan="1">50</td><td rowspan="1" colspan="1">20</td><td rowspan="1" colspan="1">5</td><td rowspan="1" colspan="1">5</td><td rowspan="1" colspan="1">6</td><td rowspan="1" colspan="1">14</td><td rowspan="1" colspan="1">5</td></tr><tr><td rowspan="1" colspan="1">Pharynx length (μm)</td><td rowspan="1" colspan="1">278.0±17.9<break/> (236–309)</td><td rowspan="1" colspan="1">272.0±12.1<break/> (247–297)</td><td rowspan="1" colspan="1">271.4±20.1<break/> (234–294)</td><td rowspan="1" colspan="1">303.5±13.5<break/> (291–317)</td><td rowspan="1" colspan="1">274.4±29.2<break/> (229–308)</td><td rowspan="1" colspan="1">250.5±21.0<break/> (233–311)</td><td rowspan="1" colspan="1">282.2±2.1<break/> (260–310)</td></tr><tr><td rowspan="1" colspan="1">Bulbus length (μm)</td><td rowspan="1" colspan="1">60±3.48<break/> (53–69)</td><td rowspan="1" colspan="1">59±3.02<break/> (56–67)</td><td rowspan="1" colspan="1">60±2.88<break/> (56–63)</td><td rowspan="1" colspan="1">75, 77, 80</td><td rowspan="1" colspan="1">68.4±2.7<break/> (65–72)</td><td rowspan="1" colspan="1">59.8±3.5<break/> (55.5–68)</td><td rowspan="1" colspan="1">61.6±4.8<break/> (56–63)</td></tr><tr><td rowspan="1" colspan="1">Bulbus width (μm)</td><td rowspan="1" colspan="1">13±1.30<break/> (9–16)</td><td rowspan="1" colspan="1">13±1.21<break/> (11–16)</td><td rowspan="1" colspan="1">14±1.14<break/> (12–15)</td><td rowspan="1" colspan="1">15, 15, 16</td><td rowspan="1" colspan="1">13.6±0.8<break/> (12–14)</td><td rowspan="1" colspan="1">12.0±0.6<break/> (11–13)</td><td rowspan="1" colspan="1">14.4±0.5<break/> (14–15)</td></tr><tr><td rowspan="1" colspan="1">Bulbus length/ Pharynx length (%)</td><td rowspan="1" colspan="1">21.7± 1.7<break/> (17.4–27.1)</td><td rowspan="1" colspan="1">21.8±1.6<break/> (19.5–27.1)</td><td rowspan="1" colspan="1">22.3±1.3<break/> (20–24)</td><td rowspan="1" colspan="1">25.6±07<break/> (25–26)</td><td rowspan="1" colspan="1"/><td rowspan="1" colspan="1">24.2±2.3<break/> (19–28)<break/> n=11</td><td rowspan="1" colspan="1">21.8±0.7<break/> (20.7–22.6)</td></tr><tr><td rowspan="1" colspan="1">DN* (%)</td><td rowspan="1" colspan="1">17.5±1.9<break/> (15.3–21.1)<break/> n=6</td><td rowspan="1" colspan="1">13.1±2.3<break/> (12.7–17.3)<break/> n=5</td><td rowspan="1" colspan="1">12.5, 13.0, 14.9</td><td rowspan="1" colspan="1">9.3, 10.3</td><td rowspan="1" colspan="1">11.4±1.4<break/> (9.9–12.9)</td><td rowspan="1" colspan="1">16.7±3.3<break/> (13.6–18.6)<break/> n=8</td><td rowspan="1" colspan="1">16.5–17.7</td></tr><tr><td rowspan="1" colspan="1">DO* (%)</td><td rowspan="1" colspan="1">10.9±1.7<break/> (8.8–13.8)<break/> n=6</td><td rowspan="1" colspan="1">7.9±3.8<break/> (5.5–15.6)<break/> n=5</td><td rowspan="1" colspan="1">11.9±1.8<break/> (8.8–13.3)<break/> n=5</td><td rowspan="1" colspan="1">11.5, 12.0</td><td rowspan="1" colspan="1">12.1±1.6<break/> (9.9–13.2)</td><td rowspan="1" colspan="1">11.1, 13.6</td><td rowspan="1" colspan="1">11.6–14.6</td></tr><tr><td rowspan="1" colspan="1">SVN1* (%)</td><td rowspan="1" colspan="1"/><td rowspan="1" colspan="1">53.9±1.6<break/> (51.8–55.0)</td><td rowspan="1" colspan="1">55.6, 54.4</td><td rowspan="1" colspan="1">60.3</td><td rowspan="1" colspan="1">56.7±2.0<break/> (53.8–58.8)</td><td rowspan="1" colspan="1"/><td rowspan="1" colspan="1">55.3–59.7</td></tr><tr><td rowspan="1" colspan="1">SVN2* (%)</td><td rowspan="1" colspan="1"/><td rowspan="1" colspan="1">53.2</td><td rowspan="1" colspan="1"/><td rowspan="1" colspan="1"/><td rowspan="1" colspan="1">58.7±2.9<break/> (55.4–61.0)</td><td rowspan="1" colspan="1"/><td rowspan="1" colspan="1">57.3–60.1</td></tr><tr><td rowspan="1" colspan="1">SVO (%)</td><td rowspan="1" colspan="1">74.2±1.9<break/> (71.4–75.4)<break/> n=4</td><td rowspan="1" colspan="1">74.9±3.3<break/> (67.6–76.4)<break/> n=5</td><td rowspan="1" colspan="1">68.5, 71.1, 71.8</td><td rowspan="1" colspan="1">72.0, 74.4</td><td rowspan="1" colspan="1">75.4±2.4<break/> (73.5–79.4)</td><td rowspan="1" colspan="1"/><td rowspan="1" colspan="1"/></tr><tr><td rowspan="1" colspan="1">Glandularium ** (μm)</td><td rowspan="1" colspan="1">48.5±1.9<break/> (46–52)<break/> n= 8</td><td rowspan="1" colspan="1">50.6±2.3<break/> (48–51)<break/> n=5</td><td rowspan="1" colspan="1">53, 48, 46</td><td rowspan="1" colspan="1">68, 70, 70</td><td rowspan="1" colspan="1">61.9±3.1<break/> (57–65)<break/> n=8</td><td rowspan="1" colspan="1">49.9±1.4<break/> (48–52)<break/> n=8</td><td rowspan="1" colspan="1">52.3±2.2<break/> (52–56)<break/></td></tr></tbody></table><table-wrap-foot><fn><p>Terminology adopted by <xref ref-type="bibr" rid="B39">Loof and Coomans (1972)</xref>*; and <xref ref-type="bibr" rid="B1">Andrássy (1998)</xref>**.</p></fn></table-wrap-foot></table-wrap><table-wrap id="T5" position="float" orientation="portrait"><label>Table 5.</label><caption><p>Measurements of uteri (including ovejector), ovejector and vaginal parts. All measurements in micrometres presented as mean ± standard deviation (range).</p></caption><table id="TID0EHBDI" rules="all"><tbody><tr><th rowspan="1" colspan="1"/><th rowspan="1" colspan="1">Characters<break/> Locality</th><th rowspan="1" colspan="1">Anterior uterus</th><th rowspan="1" colspan="1">Posterior uterus</th><th rowspan="1" colspan="1">Ovejector</th><th rowspan="1" colspan="1">Vagina length</th><th rowspan="1" colspan="1">
              <italic>Pars distalis vaginae</italic>
            </th><th rowspan="1" colspan="1">
              <italic>Pars proximalis vaginae</italic>
            </th></tr><tr><td rowspan="3" colspan="1">
              <bold><italic><tp:taxon-name><tp:taxon-name-part taxon-name-part-type="genus">Xiphinema</tp:taxon-name-part> <tp:taxon-name-part taxon-name-part-type="species">browni</tp:taxon-name-part></tp:taxon-name></italic></bold>
            </td><td rowspan="1" colspan="1">Kurdějov</td><td rowspan="1" colspan="1">42.1±5.7<break/> (35–54)<break/> n=8</td><td rowspan="1" colspan="1">38.9±5.0<break/> (31–43)<break/> n=7</td><td rowspan="1" colspan="1">26</td><td rowspan="1" colspan="1">12.9±1.4<break/> (11–15)<break/> n=9</td><td rowspan="1" colspan="1">6.7±1.1<break/> (5.5–8.5)<break/> n=6</td><td rowspan="1" colspan="1">13.7±0.6<break/> (13–14)<break/> n=3</td></tr><tr><td rowspan="1" colspan="1">Sokolnice</td><td rowspan="1" colspan="1">45.5±3.7<break/> (38–46)<break/> n=4</td><td rowspan="1" colspan="1">46.0±4.0<break/> (40–49)<break/> n=4</td><td rowspan="1" colspan="1">30.5</td><td rowspan="1" colspan="1"/><td rowspan="1" colspan="1">5, 6, 6</td><td rowspan="1" colspan="1">8.5, 10, 10<break/></td></tr><tr><td rowspan="1" colspan="1">Mohyla míru</td><td rowspan="1" colspan="1">39, 40, 50</td><td rowspan="1" colspan="1">39, 41.5, 44</td><td rowspan="1" colspan="1">26, 33</td><td rowspan="1" colspan="1">12.5±1.0<break/> (11–14)<break/> n=5</td><td rowspan="1" colspan="1">5, 6</td><td rowspan="1" colspan="1">10, 10</td></tr><tr><td rowspan="1" colspan="1">
              <bold><italic><tp:taxon-name><tp:taxon-name-part taxon-name-part-type="genus">Xiphinema</tp:taxon-name-part> <tp:taxon-name-part taxon-name-part-type="species">penevi</tp:taxon-name-part></tp:taxon-name></italic></bold>
            </td><td rowspan="1" colspan="1">Ifrane</td><td rowspan="1" colspan="1">52.2±9.0<break/> (36–68)</td><td rowspan="1" colspan="1">52.3±4.3<break/> (46–58)</td><td rowspan="1" colspan="1">26</td><td rowspan="1" colspan="1"/><td rowspan="1" colspan="1">8.9±0.3<break/> (8–9)</td><td rowspan="1" colspan="1">10.6±1.2<break/> (8–13)</td></tr><tr><td rowspan="1" colspan="1">
              <bold><italic><tp:taxon-name><tp:taxon-name-part taxon-name-part-type="genus">Xiphinema</tp:taxon-name-part> <tp:taxon-name-part taxon-name-part-type="species">pachtaicum</tp:taxon-name-part></tp:taxon-name></italic></bold>
            </td><td rowspan="1" colspan="1">Balgarene</td><td rowspan="1" colspan="1">40, 48</td><td rowspan="1" colspan="1">42, 49, 50</td><td rowspan="1" colspan="1">37</td><td rowspan="1" colspan="1">13, 14, 15</td><td rowspan="1" colspan="1">9, 9</td><td rowspan="1" colspan="1">12, 12</td></tr><tr><td rowspan="2" colspan="1">
              <bold><italic><tp:taxon-name><tp:taxon-name-part taxon-name-part-type="genus">Xiphinema</tp:taxon-name-part> <tp:taxon-name-part taxon-name-part-type="species">parasimile</tp:taxon-name-part></tp:taxon-name></italic></bold>
            </td><td rowspan="1" colspan="1">Vinogradets</td><td rowspan="1" colspan="1">33.1±0.4<break/> (30–38)<break/> n=13</td><td rowspan="1" colspan="1">31.2±0.7<break/> (24–39)<break/> n=13</td><td rowspan="1" colspan="1">29.4±4.3<break/> (26–33.5)<break/> n=10</td><td rowspan="1" colspan="1">14.5±1.7<break/> (13–15)<break/> n=17</td><td rowspan="1" colspan="1">7.4±0.5<break/> (7–8)<break/> n=15</td><td rowspan="1" colspan="1">7.4±0.5<break/> (7–9)<break/> n=19</td></tr><tr><td rowspan="1" colspan="1">Ralja,Trešna<break/> paratypes</td><td rowspan="1" colspan="1">40.0±11.3<break/> (27–46)<break/> n=3</td><td rowspan="1" colspan="1">-</td><td rowspan="1" colspan="1">-</td><td rowspan="1" colspan="1">14.5±1.05<break/> (13–16)<break/> n=5</td><td rowspan="1" colspan="1">7.8±0.8<break/> (7–8.5)<break/> n=3</td><td rowspan="1" colspan="1">8.75±0.3<break/> (8.5–9)<break/> n=4</td></tr><tr><td rowspan="4" colspan="1">
              <bold><italic><tp:taxon-name><tp:taxon-name-part taxon-name-part-type="genus">Xiphinema</tp:taxon-name-part> <tp:taxon-name-part taxon-name-part-type="species">simile</tp:taxon-name-part></tp:taxon-name></italic></bold>
            </td><td rowspan="1" colspan="1">Srebarna, Bulgaria</td><td rowspan="1" colspan="1">18.8±2.8<break/> (14–21)<break/> n=6</td><td rowspan="1" colspan="1">18.5±2.4<break/> (15–20)<break/> n=6</td><td rowspan="1" colspan="1">36.3±6.4<break/> (29–41)<break/> n=3</td><td rowspan="1" colspan="1">14.8±1.3<break/> (13–16)<break/> n=5</td><td rowspan="1" colspan="1">5.8±0.4<break/> (5.5–6)<break/> n=8</td><td rowspan="1" colspan="1">9.5±0.9<break/> (8.5–11)<break/> n=7</td></tr><tr><td rowspan="1" colspan="1">Kalimok- Brashlen Bulgaria</td><td rowspan="1" colspan="1">21.8±1.9<break/> (16.5–24)<break/> n=14</td><td rowspan="1" colspan="1">21.5±1.8<break/> (19–24)<break/> n=14</td><td rowspan="1" colspan="1">43.1±3.1<break/> (36.5–48)<break/> n=12</td><td rowspan="1" colspan="1">16.8±0.8<break/> (15–18)<break/> n=15</td><td rowspan="1" colspan="1">6.4±0.65<break/> (5.5–7)<break/> n=17</td><td rowspan="1" colspan="1">8.6±0.5<break/> (8–10)<break/> n=17</td></tr><tr><td rowspan="1" colspan="1">Orlyane Bulgaria</td><td rowspan="1" colspan="1">21.75±2.2<break/> (17–24)<break/> n=7</td><td rowspan="1" colspan="1">22.1±2.3<break/> (19–26)<break/> n=7</td><td rowspan="1" colspan="1">43.8±4.2<break/> (36–50)<break/> n=7</td><td rowspan="1" colspan="1">16.9±1.1<break/> (15–18)<break/> n=8</td><td rowspan="1" colspan="1">6.05±0.6<break/> (5.5–7)<break/> n=11</td><td rowspan="1" colspan="1">9.05±0.8<break/> (8–10)<break/> n=10</td></tr><tr><td rowspan="1" colspan="1">Kamen bryag Bulgaria</td><td rowspan="1" colspan="1">23.0±4.8<break/> (18–30)<break/> n=5</td><td rowspan="1" colspan="1">24.2±4.15<break/> (19–30)<break/> n=5</td><td rowspan="1" colspan="1">47.2±8.9<break/> (37–60)<break/> n=5</td><td rowspan="1" colspan="1">15.9±1.8<break/> (13–17)<break/> n=5</td><td rowspan="1" colspan="1">6.4±0.6<break/> (6–7)<break/> n=5</td><td rowspan="1" colspan="1">9.8±0.8<break/> (9–10)<break/> n=5</td></tr></tbody></table><table-wrap-foot><fn><p>Data for <italic><tp:taxon-name><tp:taxon-name-part taxon-name-part-type="genus">Xiphinema</tp:taxon-name-part> <tp:taxon-name-part taxon-name-part-type="species">parasimile</tp:taxon-name-part></tp:taxon-name></italic> and <italic><tp:taxon-name><tp:taxon-name-part taxon-name-part-type="genus">Xiphinema</tp:taxon-name-part> <tp:taxon-name-part taxon-name-part-type="species">simile</tp:taxon-name-part></tp:taxon-name></italic>, <xref ref-type="bibr" rid="B36">Lazarova et al. (2008)</xref>.</p></fn></table-wrap-foot></table-wrap><table-wrap id="T2" position="float" orientation="portrait"><label>Table 2.</label><caption><p>NCBI accession numbers of representative individual specimens for ribosomal and mitochondrial DNA.</p></caption><table id="TID0EITAI" rules="all"><tbody><tr><th rowspan="1" colspan="1">Species</th><th rowspan="1" colspan="4">
              <italic><tp:taxon-name><tp:taxon-name-part taxon-name-part-type="genus">Xiphinema</tp:taxon-name-part> <tp:taxon-name-part taxon-name-part-type="species">browni</tp:taxon-name-part></tp:taxon-name></italic> sp. n</th><th rowspan="1" colspan="1">
              <italic><tp:taxon-name><tp:taxon-name-part taxon-name-part-type="genus">Xiphinema</tp:taxon-name-part> <tp:taxon-name-part taxon-name-part-type="species">pachtaicum</tp:taxon-name-part></tp:taxon-name></italic>
            </th><th rowspan="1" colspan="1">
              <italic><tp:taxon-name><tp:taxon-name-part taxon-name-part-type="genus">Xiphinema</tp:taxon-name-part> <tp:taxon-name-part taxon-name-part-type="species">parasimile</tp:taxon-name-part></tp:taxon-name></italic>
            </th><th rowspan="1" colspan="1">
              <italic><tp:taxon-name><tp:taxon-name-part taxon-name-part-type="genus">Xiphinema</tp:taxon-name-part> <tp:taxon-name-part taxon-name-part-type="species">penevi</tp:taxon-name-part></tp:taxon-name></italic> sp. n.</th></tr><tr><td rowspan="1" colspan="1">Country</td><td rowspan="1" colspan="3">Czech Republic</td><td rowspan="1" colspan="1">Slovakia</td><td rowspan="1" colspan="1">Bulgaria</td><td rowspan="1" colspan="1">Bulgaria</td><td rowspan="1" colspan="1">Morocco</td></tr><tr><td rowspan="1" colspan="1">Locality</td><td rowspan="1" colspan="1">Kurdějov</td><td rowspan="1" colspan="1">Mohyla míru</td><td rowspan="1" colspan="1">Sokolnice</td><td rowspan="1" colspan="1">Moča</td><td rowspan="1" colspan="1">Balgarene</td><td rowspan="1" colspan="1">Vinogradets</td><td rowspan="1" colspan="1">Ifrane</td></tr><tr><td rowspan="1" colspan="1">Isolate</td><td rowspan="1" colspan="1">NSB1</td><td rowspan="1" colspan="1">NSB2</td><td rowspan="1" colspan="1">NSB3</td><td rowspan="1" colspan="1">NSB4</td><td rowspan="1" colspan="1">NSB5</td><td rowspan="1" colspan="1">NSB6</td><td rowspan="1" colspan="1">NSB7</td></tr><tr><td rowspan="1" colspan="1">18S</td><td rowspan="1" colspan="1">
                  <ext-link xmlns:xlink="http://www.w3.org/1999/xlink" ext-link-type="gen" xlink:href="KU250135" xlink:type="simple">KU250135</ext-link>
                </td><td rowspan="1" colspan="1">
                  <ext-link xmlns:xlink="http://www.w3.org/1999/xlink" ext-link-type="gen" xlink:href="KU250136" xlink:type="simple">KU250136</ext-link>
                </td><td rowspan="1" colspan="1">
                  <ext-link xmlns:xlink="http://www.w3.org/1999/xlink" ext-link-type="gen" xlink:href="KU250137" xlink:type="simple">KU250137</ext-link>
                </td><td rowspan="1" colspan="1">
                  <ext-link xmlns:xlink="http://www.w3.org/1999/xlink" ext-link-type="gen" xlink:href="KU250138" xlink:type="simple">KU250138</ext-link>
                </td><td rowspan="1" colspan="1">
                  <ext-link xmlns:xlink="http://www.w3.org/1999/xlink" ext-link-type="gen" xlink:href="KU250139" xlink:type="simple">KU250139</ext-link>
                </td><td rowspan="1" colspan="1">
                  <ext-link xmlns:xlink="http://www.w3.org/1999/xlink" ext-link-type="gen" xlink:href="KU250140" xlink:type="simple">KU250140</ext-link>
                </td><td rowspan="1" colspan="1">
                  <ext-link xmlns:xlink="http://www.w3.org/1999/xlink" ext-link-type="gen" xlink:href="KU250141" xlink:type="simple">KU250141</ext-link>
                </td></tr><tr><td rowspan="1" colspan="1">18S+ITS1</td><td rowspan="1" colspan="1">
                  <ext-link xmlns:xlink="http://www.w3.org/1999/xlink" ext-link-type="gen" xlink:href="KU250142" xlink:type="simple">KU250142</ext-link>
                </td><td rowspan="1" colspan="1">
                  <ext-link xmlns:xlink="http://www.w3.org/1999/xlink" ext-link-type="gen" xlink:href="KU250143" xlink:type="simple">KU250143</ext-link>
                </td><td rowspan="1" colspan="1">
                  <ext-link xmlns:xlink="http://www.w3.org/1999/xlink" ext-link-type="gen" xlink:href="KU250144" xlink:type="simple">KU250144</ext-link>
                </td><td rowspan="1" colspan="1">
              <bold>NA</bold>
            </td><td rowspan="1" colspan="1">
              <bold>NA</bold>
            </td><td rowspan="1" colspan="1">
              <bold>NA</bold>
            </td><td rowspan="1" colspan="1">
              <bold>NA</bold>
            </td></tr><tr><td rowspan="1" colspan="1">5.8S+ITS2+28S</td><td rowspan="1" colspan="1">
                  <ext-link xmlns:xlink="http://www.w3.org/1999/xlink" ext-link-type="gen" xlink:href="KU250145" xlink:type="simple">KU250145</ext-link>
                </td><td rowspan="1" colspan="1">
                  <ext-link xmlns:xlink="http://www.w3.org/1999/xlink" ext-link-type="gen" xlink:href="KU250146" xlink:type="simple">KU250146</ext-link>
                </td><td rowspan="1" colspan="1">
                  <ext-link xmlns:xlink="http://www.w3.org/1999/xlink" ext-link-type="gen" xlink:href="KU250147" xlink:type="simple">KU250147</ext-link>
                </td><td rowspan="1" colspan="1">
                  <ext-link xmlns:xlink="http://www.w3.org/1999/xlink" ext-link-type="gen" xlink:href="KU250148" xlink:type="simple">KU250148</ext-link>
                </td><td rowspan="1" colspan="1">
                  <ext-link xmlns:xlink="http://www.w3.org/1999/xlink" ext-link-type="gen" xlink:href="KU250149" xlink:type="simple">KU250149</ext-link>
                </td><td rowspan="1" colspan="1">
              <bold>NA</bold>
            </td><td rowspan="1" colspan="1">
                  <ext-link xmlns:xlink="http://www.w3.org/1999/xlink" ext-link-type="gen" xlink:href="KU250150" xlink:type="simple">KU250150</ext-link>
                </td></tr><tr><td rowspan="1" colspan="1">D2/D3</td><td rowspan="1" colspan="1">
                  <ext-link xmlns:xlink="http://www.w3.org/1999/xlink" ext-link-type="gen" xlink:href="KU250151" xlink:type="simple">KU250151</ext-link>
                </td><td rowspan="1" colspan="1">
                  <ext-link xmlns:xlink="http://www.w3.org/1999/xlink" ext-link-type="gen" xlink:href="KU250152" xlink:type="simple">KU250152</ext-link>
                </td><td rowspan="1" colspan="1">
                  <ext-link xmlns:xlink="http://www.w3.org/1999/xlink" ext-link-type="gen" xlink:href="KU250153" xlink:type="simple">KU250153</ext-link>
                </td><td rowspan="1" colspan="1">
                  <ext-link xmlns:xlink="http://www.w3.org/1999/xlink" ext-link-type="gen" xlink:href="KU250154" xlink:type="simple">KU250154</ext-link>
                </td><td rowspan="1" colspan="1">
                  <ext-link xmlns:xlink="http://www.w3.org/1999/xlink" ext-link-type="gen" xlink:href="KU250155" xlink:type="simple">KU250155</ext-link>
                </td><td rowspan="1" colspan="1">
                  <ext-link xmlns:xlink="http://www.w3.org/1999/xlink" ext-link-type="gen" xlink:href="KU250156" xlink:type="simple">KU250156</ext-link>
                </td><td rowspan="1" colspan="1">
                  <ext-link xmlns:xlink="http://www.w3.org/1999/xlink" ext-link-type="gen" xlink:href="KU250157" xlink:type="simple">KU250157</ext-link>
                </td></tr><tr><td rowspan="1" colspan="1">
              <italic>cox1</italic>
            </td><td rowspan="1" colspan="1">
                  <ext-link xmlns:xlink="http://www.w3.org/1999/xlink" ext-link-type="gen" xlink:href="GU222424" xlink:type="simple">GU222424</ext-link>*</td><td rowspan="1" colspan="1">*</td><td rowspan="1" colspan="1">*</td><td rowspan="1" colspan="1">
                  <ext-link xmlns:xlink="http://www.w3.org/1999/xlink" ext-link-type="gen" xlink:href="KU250158" xlink:type="simple">KU250158</ext-link>
                </td><td rowspan="1" colspan="1">
              <bold>NA</bold>
            </td><td rowspan="1" colspan="1">
                  <ext-link xmlns:xlink="http://www.w3.org/1999/xlink" ext-link-type="gen" xlink:href="KU250159" xlink:type="simple">KU250159</ext-link>
                </td><td rowspan="1" colspan="1">
              <bold>NA</bold>
            </td></tr><tr><td rowspan="1" colspan="1">
              <italic>nad4</italic>
            </td><td rowspan="1" colspan="1">
                  <ext-link xmlns:xlink="http://www.w3.org/1999/xlink" ext-link-type="gen" xlink:href="KU250160" xlink:type="simple">KU250160</ext-link>
                </td><td rowspan="1" colspan="1">
                  <ext-link xmlns:xlink="http://www.w3.org/1999/xlink" ext-link-type="gen" xlink:href="KU250161" xlink:type="simple">KU250161</ext-link>
                </td><td rowspan="1" colspan="1">
                  <ext-link xmlns:xlink="http://www.w3.org/1999/xlink" ext-link-type="gen" xlink:href="KU250162" xlink:type="simple">KU250162</ext-link>
                </td><td rowspan="1" colspan="1">
                  <ext-link xmlns:xlink="http://www.w3.org/1999/xlink" ext-link-type="gen" xlink:href="KU250163" xlink:type="simple">KU250163</ext-link>
                </td><td rowspan="1" colspan="1">
              <bold>NA</bold>
            </td><td rowspan="1" colspan="1">
              <bold>NA</bold>
            </td><td rowspan="1" colspan="1">
              <bold>NA</bold>
            </td></tr></tbody></table><table-wrap-foot><fn><label>*</label><p>Kumari et al. (2010); NA = not acquired</p></fn></table-wrap-foot></table-wrap></tp:treatment-sec><ref-list><ref id="B36"><mixed-citation xmlns:xlink="http://www.w3.org/1999/xlink" xlink:type="simple">
          <person-group><name name-style="western"><surname>Lazarova</surname><given-names>S</given-names></name><name name-style="western"><surname>De Luca</surname><given-names>F</given-names></name><name name-style="western"><surname>Peneva</surname><given-names>VK</given-names></name></person-group> (<year>2008</year>) <article-title>On two closely related species of the <italic><tp:taxon-name><tp:taxon-name-part taxon-name-part-type="genus">Xiphinema</tp:taxon-name-part> <tp:taxon-name-part taxon-name-part-type="species">americanum</tp:taxon-name-part></tp:taxon-name></italic>-group: <italic><tp:taxon-name><tp:taxon-name-part taxon-name-part-type="genus">X.</tp:taxon-name-part> <tp:taxon-name-part taxon-name-part-type="species">simile</tp:taxon-name-part></tp:taxon-name></italic> Lamberti, Choleva et Agostinelli, 1983 and <italic><tp:taxon-name><tp:taxon-name-part taxon-name-part-type="genus">X.</tp:taxon-name-part> <tp:taxon-name-part taxon-name-part-type="species">parasimile</tp:taxon-name-part></tp:taxon-name></italic> Barsi et Lamberti, 2004 (<tp:taxon-name><tp:taxon-name-part taxon-name-part-type="family">Longidoridae</tp:taxon-name-part></tp:taxon-name>), with a description of the male of <italic><tp:taxon-name><tp:taxon-name-part taxon-name-part-type="genus">X.</tp:taxon-name-part> <tp:taxon-name-part taxon-name-part-type="species">parasimile</tp:taxon-name-part></tp:taxon-name></italic>.</article-title> <source>ZooKeys</source> <volume>3</volume>: <fpage>29</fpage>–<lpage>50</lpage>. doi: <ext-link xlink:type="simple" ext-link-type="doi" xlink:href="10.3897/zookeys.3.26">10.3897/zookeys.3.26</ext-link></mixed-citation></ref><ref id="B39"><mixed-citation xmlns:xlink="http://www.w3.org/1999/xlink" xlink:type="simple">
          <person-group><name name-style="western"><surname>Loof</surname><given-names>PAA</given-names></name><name name-style="western"><surname>Coomans</surname><given-names>A</given-names></name></person-group> (<year>1972</year>) <article-title>The oesophageal gland nuclei of <tp:taxon-name><tp:taxon-name-part taxon-name-part-type="family">Longidoridae</tp:taxon-name-part></tp:taxon-name> (<tp:taxon-name><tp:taxon-name-part taxon-name-part-type="order">Dorylaimida</tp:taxon-name-part></tp:taxon-name>).</article-title> <source>Nematologica</source> <volume>18</volume>: <fpage>213</fpage>–<lpage>233</lpage>. doi: <ext-link xlink:type="simple" ext-link-type="doi" xlink:href="10.1163/187529272X00458">10.1163/187529272X00458</ext-link></mixed-citation></ref><ref id="B1"><mixed-citation xmlns:xlink="http://www.w3.org/1999/xlink" xlink:type="simple">
          <person-group><name name-style="western"><surname>Andrássy</surname><given-names>I</given-names></name></person-group> (<year>1998</year>) <article-title>The genus <italic><tp:taxon-name><tp:taxon-name-part taxon-name-part-type="genus">Boreolaimus</tp:taxon-name-part></tp:taxon-name></italic> gen. n. and its six species (<tp:taxon-name><tp:taxon-name-part taxon-name-part-type="order">Dorylaimida</tp:taxon-name-part></tp:taxon-name>: <tp:taxon-name><tp:taxon-name-part taxon-name-part-type="family">Qudsianematidae</tp:taxon-name-part></tp:taxon-name>), nematodes from the European Arctic.</article-title> <source>Fundamental and Applied Nematology</source> <volume>21</volume>: <fpage>553</fpage>–<lpage>567</lpage>.</mixed-citation></ref><ref id="B35"><mixed-citation xmlns:xlink="http://www.w3.org/1999/xlink" xlink:type="simple">
          <person-group><name name-style="western"><surname>Lamberti</surname><given-names>FS</given-names></name><name name-style="western"><surname>Hockland</surname><given-names>A</given-names></name><name name-style="western"><surname>Agosttinelli</surname></name><name name-style="western"><surname>Moens</surname><given-names>M</given-names></name><name name-style="western"><surname>Brown</surname><given-names>DJF</given-names></name></person-group> (<year>2004</year>) <article-title>The <italic><tp:taxon-name><tp:taxon-name-part taxon-name-part-type="genus">Xiphinema</tp:taxon-name-part> <tp:taxon-name-part taxon-name-part-type="species">americanum</tp:taxon-name-part></tp:taxon-name></italic> group. III. Keys to species identification.</article-title> <source>Nematologia Mediterannea</source> <volume>32</volume>: <fpage>53</fpage>–<lpage>56</lpage>.</mixed-citation></ref><ref id="B4"><mixed-citation xmlns:xlink="http://www.w3.org/1999/xlink" xlink:type="simple">
          <person-group><name name-style="western"><surname>Barsi</surname><given-names>L</given-names></name><name name-style="western"><surname>Lamberti</surname><given-names>F</given-names></name></person-group> (<year>2004</year>) <article-title><italic><tp:taxon-name><tp:taxon-name-part taxon-name-part-type="genus">Xiphinema</tp:taxon-name-part> <tp:taxon-name-part taxon-name-part-type="species">parasimile</tp:taxon-name-part></tp:taxon-name></italic> sp. n. from Serbia and <italic><tp:taxon-name><tp:taxon-name-part taxon-name-part-type="genus">X.</tp:taxon-name-part> <tp:taxon-name-part taxon-name-part-type="species">simile</tp:taxon-name-part></tp:taxon-name></italic>, first record from Bosnia and Herzegovina (<tp:taxon-name><tp:taxon-name-part taxon-name-part-type="phylum">Nematoda</tp:taxon-name-part></tp:taxon-name>, <tp:taxon-name><tp:taxon-name-part taxon-name-part-type="order">Dorylaimida</tp:taxon-name-part></tp:taxon-name>).</article-title> <source>Nematologica Mediterranea</source> <volume>32</volume>: <fpage>101</fpage>–<lpage>109</lpage>.</mixed-citation></ref><ref id="B16"><mixed-citation xmlns:xlink="http://www.w3.org/1999/xlink" xlink:type="simple">
          <person-group><name name-style="western"><surname>Gutiérrez-Gutiérrez</surname><given-names>C</given-names></name><name name-style="western"><surname>Cantalapiedra-Navarrete</surname><given-names>C</given-names></name><name name-style="western"><surname>Decraemer</surname><given-names>W</given-names></name><name name-style="western"><surname>Vovlas</surname><given-names>N</given-names></name><name name-style="western"><surname>Prior</surname><given-names>T</given-names></name><name name-style="western"><surname>Palomares Rius</surname><given-names>JE</given-names></name><name name-style="western"><surname>Castillo</surname><given-names>P</given-names></name></person-group> (<year>2012</year>) <article-title>Phylogeny, diversity, and species delimitation in some species of the <italic><tp:taxon-name><tp:taxon-name-part taxon-name-part-type="genus">Xiphinema</tp:taxon-name-part> <tp:taxon-name-part taxon-name-part-type="species">americanum</tp:taxon-name-part></tp:taxon-name></italic>-group complex (<tp:taxon-name><tp:taxon-name-part taxon-name-part-type="phylum">Nematoda</tp:taxon-name-part></tp:taxon-name>: <tp:taxon-name><tp:taxon-name-part taxon-name-part-type="family">Longidoridae</tp:taxon-name-part></tp:taxon-name>), as inferred from nuclear and mitochondrial DNA sequences and morphology.</article-title> <source>European Journal of Plant Pathology</source> <volume>134</volume>: <fpage>561</fpage>–<lpage>597</lpage>. doi: <ext-link xlink:type="simple" ext-link-type="doi" xlink:href="10.1007/s10658-012-0039-9">10.1007/s10658-012-0039-9</ext-link></mixed-citation></ref><ref id="B2"><mixed-citation xmlns:xlink="http://www.w3.org/1999/xlink" xlink:type="simple">
          <person-group><name name-style="western"><surname>Archidona-Yuste</surname><given-names>A</given-names></name><name name-style="western"><surname>Navas-Cortes</surname><given-names>JA</given-names></name><name name-style="western"><surname>Cantalapiedra-Navarrete</surname><given-names>C</given-names></name><name name-style="western"><surname>Palomares-Rius</surname><given-names>JE</given-names></name><name name-style="western"><surname>Castillo</surname><given-names>P</given-names></name></person-group> (<year>2016</year>) <article-title>Cryptic diversity and species delimitation in the <italic><tp:taxon-name><tp:taxon-name-part taxon-name-part-type="genus">Xiphinema</tp:taxon-name-part> <tp:taxon-name-part taxon-name-part-type="species">americanum</tp:taxon-name-part></tp:taxon-name></italic> -group complex (<tp:taxon-name><tp:taxon-name-part taxon-name-part-type="phylum">Nematoda</tp:taxon-name-part></tp:taxon-name>: <tp:taxon-name><tp:taxon-name-part taxon-name-part-type="family">Longidoridae</tp:taxon-name-part></tp:taxon-name>) as inferred from morphometrics and molecular markers.</article-title> <source>Zoological Journal of the Linnean Society</source> <volume>176</volume>: <fpage>231</fpage>–<lpage>265</lpage>. doi: <ext-link xlink:type="simple" ext-link-type="doi" xlink:href="10.1111/zoj.12316">10.1111/zoj.12316</ext-link></mixed-citation></ref><ref id="B34"><mixed-citation xmlns:xlink="http://www.w3.org/1999/xlink" xlink:type="simple">
          <person-group><name name-style="western"><surname>Lamberti</surname><given-names>F</given-names></name><name name-style="western"><surname>Siddiqi</surname><given-names>MR</given-names></name></person-group> (<year>1977</year>) <chapter-title><italic><tp:taxon-name><tp:taxon-name-part taxon-name-part-type="genus">Xiphinema</tp:taxon-name-part> <tp:taxon-name-part taxon-name-part-type="species">pachtaicum</tp:taxon-name-part></tp:taxon-name></italic> (=<italic><tp:taxon-name><tp:taxon-name-part taxon-name-part-type="genus">X.</tp:taxon-name-part> <tp:taxon-name-part taxon-name-part-type="species">mediterraneum</tp:taxon-name-part></tp:taxon-name></italic>).</chapter-title> <source>CIH Descriptions of Plant-parasitic Nematodes</source> <issue>No. 94</issue>. <publisher-name>CAB International</publisher-name>, <publisher-loc>Wallingford, UK</publisher-loc>.</mixed-citation></ref><ref id="B14"><mixed-citation xmlns:xlink="http://www.w3.org/1999/xlink" xlink:type="simple">
          <person-group><name name-style="western"><surname>Getaneh</surname><given-names>G</given-names></name><name name-style="western"><surname>Bert</surname><given-names>W</given-names></name><name name-style="western"><surname>Decraemer</surname><given-names>W</given-names></name></person-group> (<year>2015</year>) <article-title>First report, morphological and molecular characterization of <italic><tp:taxon-name><tp:taxon-name-part taxon-name-part-type="genus">Xiphinema</tp:taxon-name-part> <tp:taxon-name-part taxon-name-part-type="species">elongatum</tp:taxon-name-part></tp:taxon-name></italic> and <italic><tp:taxon-name><tp:taxon-name-part taxon-name-part-type="genus">X.</tp:taxon-name-part> <tp:taxon-name-part taxon-name-part-type="species">pachtaicum</tp:taxon-name-part></tp:taxon-name></italic> (<tp:taxon-name><tp:taxon-name-part taxon-name-part-type="phylum">Nematoda</tp:taxon-name-part></tp:taxon-name>, <tp:taxon-name><tp:taxon-name-part taxon-name-part-type="family">Longidoridae</tp:taxon-name-part></tp:taxon-name>) from Ethiopia.</article-title> <source>ZooKeys</source> <volume>489</volume>: <fpage>1</fpage>–<lpage>13</lpage>. doi: <ext-link xlink:type="simple" ext-link-type="doi" xlink:href="10.3897/zookeys.489.8629">10.3897/zookeys.489.8629</ext-link></mixed-citation></ref><ref id="B31"><mixed-citation xmlns:xlink="http://www.w3.org/1999/xlink" xlink:type="simple">
          <person-group><name name-style="western"><surname>Lamberti</surname><given-names>F</given-names></name><name name-style="western"><surname>Choleva</surname><given-names>B</given-names></name><name name-style="western"><surname>Agostinelli</surname><given-names>A</given-names></name></person-group> (<year>1983</year>) <article-title><tp:taxon-name><tp:taxon-name-part taxon-name-part-type="family">Longidoridae</tp:taxon-name-part></tp:taxon-name> from Bulgaria (<tp:taxon-name><tp:taxon-name-part taxon-name-part-type="phylum">Nematoda</tp:taxon-name-part></tp:taxon-name>, <tp:taxon-name><tp:taxon-name-part taxon-name-part-type="order">Dorylaimida</tp:taxon-name-part></tp:taxon-name>) with description of three new species of <italic><tp:taxon-name><tp:taxon-name-part taxon-name-part-type="genus">Longidorus</tp:taxon-name-part></tp:taxon-name></italic> and two new species of <italic><tp:taxon-name><tp:taxon-name-part taxon-name-part-type="genus">Xiphinema</tp:taxon-name-part></tp:taxon-name></italic>.</article-title> <source>Nematologia Mediterannea</source> <volume>11</volume>: <fpage>49</fpage>–<lpage>72</lpage>.</mixed-citation></ref></ref-list></tp:taxon-treatment>
