# Supplementary material for: Morphological and molecular characterisation, and phylogenetic position of X. browni sp. n., X. penevi sp. n. and two known species of Xiphinema americanum-group (Nematoda, Longidoridae)
Source: Zookeys. 2016 Mar 28;(574):1–42. doi: 10.3897/zookeys.574.8037 (PMC4829900; doi:10.3897/zookeys.574.8037)
Supplement: XML Treatment for Xiphinema pachtaicum [file zookeys.574.8037-treatment3.xml]

<!DOCTYPE tp:taxon-treatment
  PUBLIC "-//TaxonX//DTD Taxonomic Treatment Publishing DTD v0 20100105//EN" "tax-treatment-NSO.dtd">
<tp:taxon-treatment xmlns:tp="http://www.plazi.org/taxpub"><tp:treatment-meta><kwd-group><label>Taxon classification</label><kwd><named-content content-type="kingdom">Animalia</named-content></kwd><kwd><named-content content-type="order">Dorylaimida</named-content></kwd><kwd><named-content content-type="family">Longidoridae</named-content></kwd></kwd-group><mixed-citation publication-type="journal"><person-group><name><surname>Lazarova</surname><given-names>Stela</given-names></name><name><surname>Peneva</surname><given-names>Vlada</given-names></name><name><surname>Kumari</surname><given-names>Shesh</given-names></name></person-group><article-title>Morphological and molecular characterisation, and phylogenetic position of <italic><tp:taxon-name><tp:taxon-name-part taxon-name-part-type="genus">X.</tp:taxon-name-part> <tp:taxon-name-part taxon-name-part-type="species">browni</tp:taxon-name-part></tp:taxon-name></italic> sp. n., <italic><tp:taxon-name><tp:taxon-name-part taxon-name-part-type="genus">X.</tp:taxon-name-part> <tp:taxon-name-part taxon-name-part-type="species">penevi</tp:taxon-name-part></tp:taxon-name></italic> sp. n. and two known species of <italic><tp:taxon-name><tp:taxon-name-part taxon-name-part-type="genus">Xiphinema</tp:taxon-name-part> <tp:taxon-name-part taxon-name-part-type="species">americanum</tp:taxon-name-part></tp:taxon-name></italic>-group (<tp:taxon-name><tp:taxon-name-part taxon-name-part-type="phylum">Nematoda</tp:taxon-name-part></tp:taxon-name>, <tp:taxon-name><tp:taxon-name-part taxon-name-part-type="family">Longidoridae</tp:taxon-name-part></tp:taxon-name>)</article-title><source>Zookeys</source><day>28</day><month>3</month><year>2016</year><volume>2016</volume><issue>574</issue><fpage>1</fpage><lpage>42</lpage><pub-id pub-id-type="doi">10.3897/zookeys.574.8037</pub-id></mixed-citation></tp:treatment-meta><tp:nomenclature><tp:taxon-name>
            <tp:taxon-name-part taxon-name-part-type="genus">Xiphinema</tp:taxon-name-part>
            <tp:taxon-name-part taxon-name-part-type="species">pachtaicum</tp:taxon-name-part>
          </tp:taxon-name><tp:taxon-authority>(Tulaganov, 1938) Kirjanova, 1951</tp:taxon-authority><xref ref-type="fig" rid="F15">Figures 15</xref><xref ref-type="fig" rid="F16">, 16</xref><xref ref-type="fig" rid="F17">, 17</xref><xref ref-type="fig" rid="F18">, 18</xref></tp:nomenclature><tp:treatment-sec sec-type="Measurements"><title>Measurements.</title><p>Tables <xref ref-type="table" rid="T3">3</xref>–<xref ref-type="table" rid="T6">6</xref>.</p></tp:treatment-sec><tp:treatment-sec sec-type="Note"><title>Note.</title><p>
            <italic><tp:taxon-name><tp:taxon-name-part taxon-name-part-type="genus">Xiphinema</tp:taxon-name-part> <tp:taxon-name-part taxon-name-part-type="species">pachtaicum</tp:taxon-name-part></tp:taxon-name></italic> has been recorded from Bulgaria and data on its morphology are available in previous studies (<xref ref-type="bibr" rid="B31">Lamberti et al. 1983</xref>; <xref ref-type="bibr" rid="B45">Peneva and Choleva 1992</xref>); here we present additional morhometric data only for the population from Balgarene together with illustrations, LM micrographs and sequence data (Table <xref ref-type="table" rid="T2">2</xref>). It is common and associated with a wide spectrum of cultivated and wild plants (<xref ref-type="bibr" rid="B34">Lamberti and Siddiqi 1977</xref>).</p></tp:treatment-sec><tp:treatment-sec><!--Section generated to contain objects referenced in tp:taxon-treatment.--><fig id="F15" position="float" orientation="portrait"><label>Figure 15.</label><caption><p>
          <italic><tp:taxon-name><tp:taxon-name-part taxon-name-part-type="genus">Xiphinema</tp:taxon-name-part> <tp:taxon-name-part taxon-name-part-type="species">browni</tp:taxon-name-part></tp:taxon-name></italic> sp. n., <italic><tp:taxon-name><tp:taxon-name-part taxon-name-part-type="genus">Xiphinema</tp:taxon-name-part> <tp:taxon-name-part taxon-name-part-type="species">penevi</tp:taxon-name-part></tp:taxon-name></italic> sp. n. <italic><tp:taxon-name><tp:taxon-name-part taxon-name-part-type="genus">Xiphinema</tp:taxon-name-part> <tp:taxon-name-part taxon-name-part-type="species">pachtaicum</tp:taxon-name-part></tp:taxon-name></italic> and <italic><tp:taxon-name><tp:taxon-name-part taxon-name-part-type="genus">Xiphinema</tp:taxon-name-part> <tp:taxon-name-part taxon-name-part-type="species">parasimile</tp:taxon-name-part></tp:taxon-name></italic>. Female: <bold>A–C</bold> Anterior ends <bold>D–F</bold> Tail shapes <bold>G–J</bold> Pharyngeal bulbs <bold>A, D, G</bold> <italic><tp:taxon-name><tp:taxon-name-part taxon-name-part-type="genus">Xiphinema</tp:taxon-name-part> <tp:taxon-name-part taxon-name-part-type="species">browni</tp:taxon-name-part></tp:taxon-name></italic> sp. n. <bold>B, E, I</bold> <italic><tp:taxon-name><tp:taxon-name-part taxon-name-part-type="genus">Xiphinema</tp:taxon-name-part> <tp:taxon-name-part taxon-name-part-type="species">penevi</tp:taxon-name-part></tp:taxon-name></italic> sp. n. <bold>C, F, J</bold> <italic><tp:taxon-name><tp:taxon-name-part taxon-name-part-type="genus">Xiphinema</tp:taxon-name-part> <tp:taxon-name-part taxon-name-part-type="species">pachtaicum</tp:taxon-name-part></tp:taxon-name></italic> <bold>H</bold> <italic><tp:taxon-name><tp:taxon-name-part taxon-name-part-type="genus">Xiphinema</tp:taxon-name-part> <tp:taxon-name-part taxon-name-part-type="species">parasimile</tp:taxon-name-part></tp:taxon-name></italic>. Scale bars: 25 μm</p></caption><graphic xmlns:xlink="http://www.w3.org/1999/xlink" xlink:href="zookeys-574-001-g015.jpg" position="float" orientation="portrait" xlink:type="simple" id="oo_83019.jpg"/></fig><fig id="F16" position="float" orientation="portrait"><label>Figure 16.</label><caption><p>
          <italic><tp:taxon-name><tp:taxon-name-part taxon-name-part-type="genus">Xiphinema</tp:taxon-name-part> <tp:taxon-name-part taxon-name-part-type="species">browni</tp:taxon-name-part></tp:taxon-name></italic> sp. n., <italic><tp:taxon-name><tp:taxon-name-part taxon-name-part-type="genus">Xiphinema</tp:taxon-name-part> <tp:taxon-name-part taxon-name-part-type="species">penevi</tp:taxon-name-part></tp:taxon-name></italic> sp. n. and <italic><tp:taxon-name><tp:taxon-name-part taxon-name-part-type="genus">Xiphinema</tp:taxon-name-part> <tp:taxon-name-part taxon-name-part-type="species">pachtaicum</tp:taxon-name-part></tp:taxon-name></italic>. Female genital system comparison: <bold>A, E</bold> Posterior genital branch <bold>B–D</bold> Anterior genital branch <bold>A, B</bold> <italic><tp:taxon-name><tp:taxon-name-part taxon-name-part-type="genus">Xiphinema</tp:taxon-name-part> <tp:taxon-name-part taxon-name-part-type="species">browni</tp:taxon-name-part></tp:taxon-name></italic> sp. n. <bold>C</bold> <italic><tp:taxon-name><tp:taxon-name-part taxon-name-part-type="genus">Xiphinema</tp:taxon-name-part> <tp:taxon-name-part taxon-name-part-type="species">penevi</tp:taxon-name-part></tp:taxon-name></italic> sp. n. <bold>D, E</bold> <italic><tp:taxon-name><tp:taxon-name-part taxon-name-part-type="genus">Xiphinema</tp:taxon-name-part> <tp:taxon-name-part taxon-name-part-type="species">pachtaicum</tp:taxon-name-part></tp:taxon-name></italic>. Scale bars: 25 μm</p></caption><graphic xmlns:xlink="http://www.w3.org/1999/xlink" xlink:href="zookeys-574-001-g016.jpg" position="float" orientation="portrait" xlink:type="simple" id="oo_83020.jpg"/></fig><fig id="F17" position="float" orientation="portrait"><label>Figure 17.</label><caption><p>
          <italic><tp:taxon-name><tp:taxon-name-part taxon-name-part-type="genus">Xiphinema</tp:taxon-name-part> <tp:taxon-name-part taxon-name-part-type="species">browni</tp:taxon-name-part></tp:taxon-name></italic> sp. n., <italic><tp:taxon-name><tp:taxon-name-part taxon-name-part-type="genus">Xiphinema</tp:taxon-name-part> <tp:taxon-name-part taxon-name-part-type="species">parasimile</tp:taxon-name-part></tp:taxon-name></italic>, <italic><tp:taxon-name><tp:taxon-name-part taxon-name-part-type="genus">Xiphinema</tp:taxon-name-part> <tp:taxon-name-part taxon-name-part-type="species">pachtaicum</tp:taxon-name-part></tp:taxon-name></italic> and <italic><tp:taxon-name><tp:taxon-name-part taxon-name-part-type="genus">Xiphinema</tp:taxon-name-part> <tp:taxon-name-part taxon-name-part-type="species">penevi</tp:taxon-name-part></tp:taxon-name></italic> sp. n. Female and male: <bold>A–D</bold> Anterior ends <bold>E–H</bold> Labial region <bold>I–K</bold> Pharyngeal bulbs <bold>L, M, R</bold> Male tails <bold>N–Q</bold> Female tails <bold>A, E, I, M, N</bold> <italic><tp:taxon-name><tp:taxon-name-part taxon-name-part-type="genus">Xiphinema</tp:taxon-name-part> <tp:taxon-name-part taxon-name-part-type="species">browni</tp:taxon-name-part></tp:taxon-name></italic> sp. n. <bold>B, F, K, O, R</bold> <italic><tp:taxon-name><tp:taxon-name-part taxon-name-part-type="genus">Xiphinema</tp:taxon-name-part> <tp:taxon-name-part taxon-name-part-type="species">parasimile</tp:taxon-name-part></tp:taxon-name></italic> <bold>C, G, J, L, P</bold> <italic><tp:taxon-name><tp:taxon-name-part taxon-name-part-type="genus">Xiphinema</tp:taxon-name-part> <tp:taxon-name-part taxon-name-part-type="species">pachtaicum</tp:taxon-name-part></tp:taxon-name></italic> <bold>D, H, Q</bold> <italic><tp:taxon-name><tp:taxon-name-part taxon-name-part-type="genus">Xiphinema</tp:taxon-name-part> <tp:taxon-name-part taxon-name-part-type="species">penevi</tp:taxon-name-part></tp:taxon-name></italic> sp. n. Scale bars: 30 μm <bold>(A–D, I–R)</bold>; 12 μm <bold>(E–H)</bold>.</p></caption><graphic xmlns:xlink="http://www.w3.org/1999/xlink" xlink:href="zookeys-574-001-g017.jpg" position="float" orientation="portrait" xlink:type="simple" id="oo_83021.jpg"/></fig><fig id="F18" position="float" orientation="portrait"><label>Figure 18.</label><caption><p>
          <italic><tp:taxon-name><tp:taxon-name-part taxon-name-part-type="genus">Xiphinema</tp:taxon-name-part> <tp:taxon-name-part taxon-name-part-type="species">browni</tp:taxon-name-part></tp:taxon-name></italic> sp. n., <italic><tp:taxon-name><tp:taxon-name-part taxon-name-part-type="genus">Xiphinema</tp:taxon-name-part> <tp:taxon-name-part taxon-name-part-type="species">parasimile</tp:taxon-name-part></tp:taxon-name></italic>, <italic><tp:taxon-name><tp:taxon-name-part taxon-name-part-type="genus">Xiphinema</tp:taxon-name-part> <tp:taxon-name-part taxon-name-part-type="species">pachtaicum</tp:taxon-name-part></tp:taxon-name></italic> and <italic><tp:taxon-name><tp:taxon-name-part taxon-name-part-type="genus">Xiphinema</tp:taxon-name-part> <tp:taxon-name-part taxon-name-part-type="species">penevi</tp:taxon-name-part></tp:taxon-name></italic> sp. n. Female: <bold>A–D</bold> Genital system <bold>E–L</bold> Vulval region <bold>A, E, I</bold> <italic><tp:taxon-name><tp:taxon-name-part taxon-name-part-type="genus">Xiphinema</tp:taxon-name-part> <tp:taxon-name-part taxon-name-part-type="species">browni</tp:taxon-name-part></tp:taxon-name></italic> sp. n. <bold>B, F, J</bold> <italic><tp:taxon-name><tp:taxon-name-part taxon-name-part-type="genus">Xiphinema</tp:taxon-name-part> <tp:taxon-name-part taxon-name-part-type="species">parasimile</tp:taxon-name-part></tp:taxon-name></italic> <bold>C, D, G, K</bold> <italic><tp:taxon-name><tp:taxon-name-part taxon-name-part-type="genus">Xiphinema</tp:taxon-name-part> <tp:taxon-name-part taxon-name-part-type="species">pachtaicum</tp:taxon-name-part></tp:taxon-name></italic> <bold>H, L</bold> <italic><tp:taxon-name><tp:taxon-name-part taxon-name-part-type="genus">Xiphinema</tp:taxon-name-part> <tp:taxon-name-part taxon-name-part-type="species">penevi</tp:taxon-name-part></tp:taxon-name></italic> sp. n. Scale bars: 30 μm <bold>(A–H)</bold>; 12 μm <bold>(I–L)</bold>.</p></caption><graphic xmlns:xlink="http://www.w3.org/1999/xlink" xlink:href="zookeys-574-001-g018.jpg" position="float" orientation="portrait" xlink:type="simple" id="oo_83022.jpg"/></fig><table-wrap id="T3" position="float" orientation="portrait"><label>Table 3.</label><caption><p>Morphometrics of <italic><tp:taxon-name><tp:taxon-name-part taxon-name-part-type="genus">Xiphinema</tp:taxon-name-part> <tp:taxon-name-part taxon-name-part-type="species">browni</tp:taxon-name-part></tp:taxon-name></italic> sp. n (localities in the Czech Republic and Slovakia) and <italic><tp:taxon-name><tp:taxon-name-part taxon-name-part-type="genus">Xiphinema</tp:taxon-name-part> <tp:taxon-name-part taxon-name-part-type="species">pachtaicum</tp:taxon-name-part></tp:taxon-name></italic> (Bulgaria). All measurements in micrometres, except ratios given as mean ± standard deviation (range).</p></caption><table id="TID0EFIBI" rules="all"><tbody><tr><th rowspan="1" colspan="1"/><th rowspan="1" colspan="1"/><th rowspan="1" colspan="5">
              <italic><tp:taxon-name><tp:taxon-name-part taxon-name-part-type="genus">Xiphinema</tp:taxon-name-part> <tp:taxon-name-part taxon-name-part-type="species">browni</tp:taxon-name-part></tp:taxon-name></italic> sp. n</th><th rowspan="1" colspan="1">
              <italic><tp:taxon-name><tp:taxon-name-part taxon-name-part-type="genus">Xiphinema</tp:taxon-name-part> <tp:taxon-name-part taxon-name-part-type="species">pachtaicum</tp:taxon-name-part></tp:taxon-name></italic>
            </th></tr><tr><th rowspan="1" colspan="1">Locality</th><th rowspan="1" colspan="1"/><th rowspan="1" colspan="1">Kurdějov</th><th rowspan="1" colspan="2">Sokolnice</th><th rowspan="1" colspan="1">Mohyla míru</th><th rowspan="1" colspan="1">Moča</th><th rowspan="1" colspan="1">Balgarene</th></tr><tr><th rowspan="1" colspan="1">Plant host</th><th rowspan="1" colspan="1"/><th rowspan="1" colspan="1">grapevine</th><th rowspan="1" colspan="2">grapevine</th><th rowspan="1" colspan="1">apple</th><th rowspan="1" colspan="1">grapevine</th><th rowspan="1" colspan="1">pear</th></tr><tr><td rowspan="1" colspan="1">n</td><td rowspan="1" colspan="1">Holotype</td><td rowspan="1" colspan="1">50 females</td><td rowspan="1" colspan="1">20 females</td><td rowspan="1" colspan="1">male</td><td rowspan="1" colspan="1">12 females</td><td rowspan="1" colspan="1">4 females</td><td rowspan="1" colspan="1">6 females</td></tr><tr><td rowspan="1" colspan="1">L</td><td rowspan="1" colspan="1">1904</td><td rowspan="2" colspan="1">2031±123<break/> (1798–2408)</td><td rowspan="1" colspan="1">1886±89</td><td rowspan="1" colspan="1">1849</td><td rowspan="1" colspan="1">1972±90</td><td rowspan="1" colspan="1">1715±142</td><td rowspan="1" colspan="1">1735±232</td></tr><tr><td rowspan="1" colspan="1"/><td rowspan="1" colspan="1"/><td rowspan="1" colspan="1">(1751–2099)</td><td rowspan="1" colspan="1"/><td rowspan="1" colspan="1">(1785–2079)</td><td rowspan="1" colspan="1">(1603–1922)</td><td rowspan="1" colspan="1">(1522–2015)</td></tr><tr><td rowspan="1" colspan="1">a</td><td rowspan="1" colspan="1">57.8</td><td rowspan="1" colspan="1">69.3±5.16</td><td rowspan="1" colspan="1">60.5±4.4</td><td rowspan="1" colspan="1">73.9</td><td rowspan="1" colspan="1">60.1±3.14</td><td rowspan="1" colspan="1">69.5±6.57</td><td rowspan="1" colspan="1">58.7±4.9</td></tr><tr><td rowspan="1" colspan="1"/><td rowspan="1" colspan="1"/><td rowspan="1" colspan="1">(56.9–81.3)</td><td rowspan="1" colspan="1">(52.3–69.9)</td><td rowspan="1" colspan="1"/><td rowspan="1" colspan="1">(55.6–64.5)</td><td rowspan="1" colspan="1">(63.6–76.3)</td><td rowspan="1" colspan="1">(53.3–65.7)</td></tr><tr><td rowspan="1" colspan="1">b</td><td rowspan="1" colspan="1">6.7</td><td rowspan="1" colspan="1">7.3±0.76</td><td rowspan="1" colspan="1">6.9±0.38</td><td rowspan="1" colspan="1">6.9</td><td rowspan="1" colspan="1">7.0±0.32</td><td rowspan="1" colspan="1">8.2, 6.8</td><td rowspan="1" colspan="1">5.9±0.5</td></tr><tr><td rowspan="1" colspan="1"/><td rowspan="1" colspan="1"/><td rowspan="1" colspan="1">(6.1–8.7)</td><td rowspan="1" colspan="1">(6.4–7.9)</td><td rowspan="1" colspan="1"/><td rowspan="1" colspan="1">(6.4–7.4)</td><td rowspan="1" colspan="1"/><td rowspan="1" colspan="1">(5.3–6.4)</td></tr><tr><td rowspan="1" colspan="1">c</td><td rowspan="1" colspan="1">64.8</td><td rowspan="1" colspan="1">69.9±6.22</td><td rowspan="1" colspan="1">65.8±5.71</td><td rowspan="1" colspan="1">54.4</td><td rowspan="1" colspan="1">64.9±3.41</td><td rowspan="1" colspan="1">61.6±8.72</td><td rowspan="1" colspan="1">58.2±8.3</td></tr><tr><td rowspan="1" colspan="1"/><td rowspan="1" colspan="1"/><td rowspan="1" colspan="1">(54.7–83.0)</td><td rowspan="1" colspan="1">(56–79.6)</td><td rowspan="1" colspan="1"/><td rowspan="1" colspan="1">(58.5–70.3)</td><td rowspan="1" colspan="1">(53.4–73.9)</td><td rowspan="1" colspan="1">(50.9–66.3)</td></tr><tr><td rowspan="1" colspan="1">c’</td><td rowspan="1" colspan="1">1.9</td><td rowspan="1" colspan="1">1.78±0.12</td><td rowspan="1" colspan="1">1.82±0.14</td><td rowspan="1" colspan="1">1.89</td><td rowspan="1" colspan="1">1.8±0.08</td><td rowspan="1" colspan="1">1.8±0.17</td><td rowspan="1" colspan="1">1.7±0.1</td></tr><tr><td rowspan="1" colspan="1"/><td rowspan="1" colspan="1"/><td rowspan="1" colspan="1">(1.53–2.07)</td><td rowspan="1" colspan="1">(1.61–2.13)</td><td rowspan="1" colspan="1"/><td rowspan="1" colspan="1">(1.6–1.9)</td><td rowspan="1" colspan="1">(1.5–1.9)</td><td rowspan="1" colspan="1">(1.6–1.8)</td></tr><tr><td rowspan="1" colspan="1">V/Spicule length</td><td rowspan="1" colspan="1">56.1</td><td rowspan="1" colspan="1">55±1.30</td><td rowspan="1" colspan="1">55±1.71</td><td rowspan="1" colspan="1">29.0</td><td rowspan="1" colspan="1">55.4±1.15</td><td rowspan="1" colspan="1">55.5±1.16</td><td rowspan="1" colspan="1">58.6±1.4</td></tr><tr><td rowspan="1" colspan="1"/><td rowspan="1" colspan="1"/><td rowspan="1" colspan="1">(52.3–58.5)</td><td rowspan="1" colspan="1">(49–57)</td><td rowspan="1" colspan="1"/><td rowspan="1" colspan="1">(53.8–58.1)</td><td rowspan="1" colspan="1">(53.8–56.4)</td><td rowspan="1" colspan="1">(57.0–60.4)</td></tr><tr><td rowspan="1" colspan="1">Odontostyle</td><td rowspan="1" colspan="1">84</td><td rowspan="1" colspan="1">83±2.2</td><td rowspan="1" colspan="1">79±2.6</td><td rowspan="1" colspan="1">76</td><td rowspan="1" colspan="1">82±3.39</td><td rowspan="1" colspan="1">77±4.69</td><td rowspan="1" colspan="1">84.2±3.7</td></tr><tr><td rowspan="1" colspan="1"/><td rowspan="1" colspan="1"/><td rowspan="1" colspan="1">(78–86)</td><td rowspan="1" colspan="1">(74–83)</td><td rowspan="1" colspan="1"/><td rowspan="1" colspan="1">(73–85)</td><td rowspan="1" colspan="1">(72–81)</td><td rowspan="1" colspan="1">(78–88.5)</td></tr><tr><td rowspan="1" colspan="1">Odontophore</td><td rowspan="1" colspan="1">43</td><td rowspan="1" colspan="1">42±1.69</td><td rowspan="1" colspan="1">41±0.91</td><td rowspan="1" colspan="1">38</td><td rowspan="1" colspan="1">43±1.88</td><td rowspan="1" colspan="1">38±3.30</td><td rowspan="1" colspan="1">48.9±2.1</td></tr><tr><td rowspan="1" colspan="1"/><td rowspan="1" colspan="1"/><td rowspan="1" colspan="1">(38–48)</td><td rowspan="1" colspan="1">(39–43)</td><td rowspan="1" colspan="1"/><td rowspan="1" colspan="1">(39–46)</td><td rowspan="1" colspan="1">(35–42)</td><td rowspan="1" colspan="1">(46–51)</td></tr><tr><td rowspan="1" colspan="1">Oral aperture to</td><td rowspan="1" colspan="1">72</td><td rowspan="1" colspan="1">71±2.56</td><td rowspan="1" colspan="1">68±2.35</td><td rowspan="1" colspan="1">67</td><td rowspan="1" colspan="1">71±1.68</td><td rowspan="1" colspan="1">66±5.06</td><td rowspan="1" colspan="1">76.8±3.4</td></tr><tr><td rowspan="1" colspan="1">guide ring</td><td rowspan="1" colspan="1"/><td rowspan="1" colspan="1">(65–75)</td><td rowspan="1" colspan="1">(63–72)</td><td rowspan="1" colspan="1"/><td rowspan="1" colspan="1">(67–73)</td><td rowspan="1" colspan="1">(60–72)</td><td rowspan="1" colspan="1">(73–80)</td></tr><tr><td rowspan="1" colspan="1">Tail length</td><td rowspan="1" colspan="1">29</td><td rowspan="1" colspan="1">29±1.94</td><td rowspan="1" colspan="1">29±2.24</td><td rowspan="1" colspan="1">34</td><td rowspan="1" colspan="1">30±0.82</td><td rowspan="1" colspan="1">28±1.63</td><td rowspan="1" colspan="1">29.8±0.9</td></tr><tr><td rowspan="1" colspan="1"/><td rowspan="1" colspan="1"/><td rowspan="1" colspan="1">(25–33)</td><td rowspan="1" colspan="1">(24–32)</td><td rowspan="1" colspan="1"/><td rowspan="1" colspan="1">(29–32)</td><td rowspan="1" colspan="1">(26–30)</td><td rowspan="1" colspan="1">(28–30)</td></tr><tr><td rowspan="1" colspan="1">Length of hyaline</td><td rowspan="1" colspan="1">8</td><td rowspan="1" colspan="1">8±1.28</td><td rowspan="1" colspan="1">8±1.22</td><td rowspan="1" colspan="1">10</td><td rowspan="1" colspan="1">8±0.68</td><td rowspan="1" colspan="1">8±1.41</td><td rowspan="1" colspan="1">8.7±1.0</td></tr><tr><td rowspan="1" colspan="1">part</td><td rowspan="1" colspan="1"/><td rowspan="1" colspan="1">(6–12)</td><td rowspan="1" colspan="1">(6–10)</td><td rowspan="1" colspan="1"/><td rowspan="1" colspan="1">(7–9)</td><td rowspan="1" colspan="1">(7–10)</td><td rowspan="1" colspan="1">(8–10)</td></tr><tr><td rowspan="1" colspan="1">Body diam. at:</td><td rowspan="1" colspan="1">8</td><td rowspan="1" colspan="1">8±0.58</td><td rowspan="1" colspan="1">8±0.51</td><td rowspan="1" colspan="1">9</td><td rowspan="1" colspan="1">9±0.43</td><td rowspan="1" colspan="1">8±0.50</td><td rowspan="1" colspan="1">8.8±0.2</td></tr><tr><td rowspan="1" colspan="1">- lip region</td><td rowspan="1" colspan="1"/><td rowspan="1" colspan="1">(8–10)</td><td rowspan="1" colspan="1">(8–9)</td><td rowspan="1" colspan="1"/><td rowspan="1" colspan="1">(8.5–10)</td><td rowspan="1" colspan="1">(7–8)</td><td rowspan="1" colspan="1">(8.5–9)</td></tr><tr><td rowspan="1" colspan="1">- guiding ring</td><td rowspan="1" colspan="1">22</td><td rowspan="1" colspan="1">20±0.67</td><td rowspan="1" colspan="1">19±0.49</td><td rowspan="1" colspan="1">19</td><td rowspan="1" colspan="1">22±1.44</td><td rowspan="1" colspan="1">19±1.41</td><td rowspan="1" colspan="1">21.5±1.0</td></tr><tr><td rowspan="1" colspan="1"/><td rowspan="1" colspan="1"/><td rowspan="1" colspan="1">(19–21)</td><td rowspan="1" colspan="1">(19–20)</td><td rowspan="1" colspan="1"/><td rowspan="1" colspan="1">(19.5–24)</td><td rowspan="1" colspan="1">(18–21)</td><td rowspan="1" colspan="1">(20.5–23)</td></tr><tr><td rowspan="1" colspan="1">- base of pharynx</td><td rowspan="1" colspan="1">29</td><td rowspan="1" colspan="1">26±1.58</td><td rowspan="1" colspan="1">26±2.41</td><td rowspan="1" colspan="1">23</td><td rowspan="1" colspan="1">28±1.69</td><td rowspan="1" colspan="1">23.1, 23.8</td><td rowspan="1" colspan="1">26.5±1.2</td></tr><tr><td rowspan="1" colspan="1"/><td rowspan="1" colspan="1"/><td rowspan="1" colspan="1">(22–32)</td><td rowspan="1" colspan="1">(19–20)</td><td rowspan="1" colspan="1"/><td rowspan="1" colspan="1">(25–30)</td><td rowspan="1" colspan="1"/><td rowspan="1" colspan="1">(25–28)</td></tr><tr><td rowspan="1" colspan="1">- mid body</td><td rowspan="1" colspan="1">33</td><td rowspan="1" colspan="1">29±2.78</td><td rowspan="1" colspan="1">31±2.58</td><td rowspan="1" colspan="1">25</td><td rowspan="1" colspan="1">34±2.66</td><td rowspan="1" colspan="1">25±1.89</td><td rowspan="1" colspan="1">28.9±2.1</td></tr><tr><td rowspan="1" colspan="1"/><td rowspan="1" colspan="1"/><td rowspan="1" colspan="1">(25–38)</td><td rowspan="1" colspan="1">(26–37)</td><td rowspan="1" colspan="1"/><td rowspan="1" colspan="1">(29–38.5)</td><td rowspan="1" colspan="1">(22–26)</td><td rowspan="1" colspan="1">(26–32)</td></tr><tr><td rowspan="1" colspan="1">- anus</td><td rowspan="1" colspan="1">16</td><td rowspan="1" colspan="1">16±0.97</td><td rowspan="1" colspan="1">16±0.92</td><td rowspan="1" colspan="1">18</td><td rowspan="1" colspan="1">17±0.89</td><td rowspan="1" colspan="1">16±0.96</td><td rowspan="1" colspan="1">17.1±1.0</td></tr><tr><td rowspan="1" colspan="1"/><td rowspan="1" colspan="1"/><td rowspan="1" colspan="1">(14–19)</td><td rowspan="1" colspan="1">(15–18)</td><td rowspan="1" colspan="1"/><td rowspan="1" colspan="1">(16–19)</td><td rowspan="1" colspan="1">(15–17)</td><td rowspan="1" colspan="1">(16–19)</td></tr><tr><td rowspan="1" colspan="1">- beginning of</td><td rowspan="1" colspan="1">7.5</td><td rowspan="1" colspan="1">7±1.11</td><td rowspan="1" colspan="1">7±0.62</td><td rowspan="1" colspan="1">8</td><td rowspan="1" colspan="1"/><td rowspan="1" colspan="1">8±1.50</td><td rowspan="1" colspan="1">8.7±0.0</td></tr><tr><td rowspan="1" colspan="1">hyaline part</td><td rowspan="1" colspan="1"/><td rowspan="1" colspan="1">(5–10)</td><td rowspan="1" colspan="1">(6–8)</td><td rowspan="1" colspan="1"/><td rowspan="1" colspan="1"/><td rowspan="1" colspan="1">(6–9)</td><td rowspan="1" colspan="1">(9–9)</td></tr></tbody></table></table-wrap><table-wrap id="T6" position="float" orientation="portrait"><label>Table 6.</label><caption><p>Morphometric data of <italic><tp:taxon-name><tp:taxon-name-part taxon-name-part-type="genus">Xiphinema</tp:taxon-name-part> <tp:taxon-name-part taxon-name-part-type="species">americanum</tp:taxon-name-part></tp:taxon-name></italic> species having similar morphometrics with the new species based on type populations.</p></caption><table id="TID0EMVDI" rules="all"><tbody><tr><td rowspan="1" colspan="1"/><td rowspan="1" colspan="7">
              <bold>Non-European species</bold>
            </td><td rowspan="1" colspan="1">
              <bold>European species</bold>
            </td></tr><tr><td rowspan="1" colspan="1"/><td rowspan="1" colspan="1">
              <italic><tp:taxon-name><tp:taxon-name-part taxon-name-part-type="genus">Xiphinema</tp:taxon-name-part> <tp:taxon-name-part taxon-name-part-type="species">penevi</tp:taxon-name-part></tp:taxon-name></italic> sp. n.</td><td rowspan="1" colspan="1">
              <italic><tp:taxon-name><tp:taxon-name-part taxon-name-part-type="genus">Xiphinema</tp:taxon-name-part> <tp:taxon-name-part taxon-name-part-type="species">bricolensis</tp:taxon-name-part></tp:taxon-name></italic>
            </td><td rowspan="1" colspan="1">
              <italic><tp:taxon-name><tp:taxon-name-part taxon-name-part-type="genus">Xiphinema</tp:taxon-name-part> <tp:taxon-name-part taxon-name-part-type="species">californicum</tp:taxon-name-part></tp:taxon-name></italic>
            </td><td rowspan="1" colspan="1">
              <italic><tp:taxon-name><tp:taxon-name-part taxon-name-part-type="genus">Xiphinema</tp:taxon-name-part> <tp:taxon-name-part taxon-name-part-type="species">citricolum</tp:taxon-name-part></tp:taxon-name></italic>
            </td><td rowspan="1" colspan="1">
              <italic><tp:taxon-name><tp:taxon-name-part taxon-name-part-type="genus">Xiphinema</tp:taxon-name-part> <tp:taxon-name-part taxon-name-part-type="species">intermedium</tp:taxon-name-part></tp:taxon-name></italic>
            </td><td rowspan="1" colspan="1">
              <italic><tp:taxon-name><tp:taxon-name-part taxon-name-part-type="genus">Xiphinema</tp:taxon-name-part> <tp:taxon-name-part taxon-name-part-type="species">oxycaudatum</tp:taxon-name-part></tp:taxon-name></italic>
            </td><td rowspan="1" colspan="1">
              <italic><tp:taxon-name><tp:taxon-name-part taxon-name-part-type="genus">Xiphinema</tp:taxon-name-part> <tp:taxon-name-part taxon-name-part-type="species">tenuicutis</tp:taxon-name-part></tp:taxon-name></italic>
            </td><td rowspan="1" colspan="1">
              <italic><tp:taxon-name><tp:taxon-name-part taxon-name-part-type="genus">Xiphinema</tp:taxon-name-part> <tp:taxon-name-part taxon-name-part-type="species">plesiopachtaicum</tp:taxon-name-part></tp:taxon-name></italic>
            </td></tr><tr><td rowspan="1" colspan="1">Body L</td><td rowspan="1" colspan="1">1.69 (1.5–1.85)</td><td rowspan="1" colspan="1">1.9 (1.7–2.3)</td><td rowspan="1" colspan="1">2 (1.8–2.2)</td><td rowspan="1" colspan="1">1.6–1.8</td><td rowspan="1" colspan="1">1.6 (1.4–1.9)</td><td rowspan="1" colspan="1">1.6 (1.5–1.7)</td><td rowspan="1" colspan="1">1.8 (1.6–1.9)</td><td rowspan="1" colspan="1">1.9 (1.5–2.1)</td></tr><tr><td rowspan="1" colspan="1">a</td><td rowspan="1" colspan="1">61 (57.2–65.0)</td><td rowspan="1" colspan="1">56 (52–62)</td><td rowspan="1" colspan="1">60 (52–68)</td><td rowspan="1" colspan="1">45–46</td><td rowspan="1" colspan="1">43 (38–51)</td><td rowspan="1" colspan="1">47 (45–51)</td><td rowspan="1" colspan="1">46 (40–53)</td><td rowspan="1" colspan="1">64 (57.3–70.2)</td></tr><tr><td rowspan="1" colspan="1">c</td><td rowspan="1" colspan="1">57.7 (50.8–61.5)</td><td rowspan="1" colspan="1">57 (49–65)</td><td rowspan="1" colspan="1">63 (58–76)</td><td rowspan="1" colspan="1">44–50</td><td rowspan="1" colspan="1">47 (41–59)</td><td rowspan="1" colspan="1">51 (48–54)</td><td rowspan="1" colspan="1">61 (56–65)</td><td rowspan="1" colspan="1">71.1 (62.5–88.7)</td></tr><tr><td rowspan="1" colspan="1">c’</td><td rowspan="1" colspan="1">1.8 (1.6–1.9)</td><td rowspan="1" colspan="1">1.5 (1.3–1.6)</td><td rowspan="1" colspan="1">1.6 (1.3–1.9)</td><td rowspan="1" colspan="1">1.6–1.7</td><td rowspan="1" colspan="1">1.5 (1.3–1.7)</td><td rowspan="1" colspan="1">1.6 (1.3–1.7)</td><td rowspan="1" colspan="1">1.5 (1.4–1.7)</td><td rowspan="1" colspan="1">1.4 (1.3–1.7)</td></tr><tr><td rowspan="1" colspan="1">Vulva [%]</td><td rowspan="1" colspan="1">57 (51–61.5)</td><td rowspan="1" colspan="1">52 (50–55)</td><td rowspan="1" colspan="1">51 (49–55)</td><td rowspan="1" colspan="1">52–54</td><td rowspan="1" colspan="1">52 (50–57)</td><td rowspan="1" colspan="1">52.5 (51–54)</td><td rowspan="1" colspan="1">51 (47–52)</td><td rowspan="1" colspan="1">57.3 (55.5–60)</td></tr><tr><td rowspan="1" colspan="1">Odontostyle L</td><td rowspan="1" colspan="1">77 (72–79)</td><td rowspan="1" colspan="1">87 (85–94)</td><td rowspan="1" colspan="1">90 (83–98)</td><td rowspan="1" colspan="1">78–86</td><td rowspan="1" colspan="1">76 (68–80)</td><td rowspan="1" colspan="1">82 (78–84)</td><td rowspan="1" colspan="1">76 (73–80)</td><td rowspan="1" colspan="1">83 (77–89)</td></tr><tr><td rowspan="1" colspan="1">Tail L</td><td rowspan="1" colspan="1">29 (26–32)</td><td rowspan="1" colspan="1">36 (31–41)</td><td rowspan="1" colspan="1">31 (27–36)</td><td rowspan="1" colspan="1">34–36</td><td rowspan="1" colspan="1">33 (31–38)</td><td rowspan="1" colspan="1">33 (27–35)</td><td rowspan="1" colspan="1">29 (26–32)</td><td rowspan="1" colspan="1">26 (23–28)</td></tr><tr><td rowspan="1" colspan="1">Length to GR</td><td rowspan="1" colspan="1">68 (66–71)</td><td rowspan="1" colspan="1">68 (61–76)</td><td rowspan="1" colspan="1">76 (66–83)</td><td rowspan="1" colspan="1">64–72</td><td rowspan="1" colspan="1">63 (58–67)</td><td rowspan="1" colspan="1">71 (66–75)</td><td rowspan="1" colspan="1">60 (55–64)</td><td rowspan="1" colspan="1">69 (63–76.5)</td></tr><tr><td rowspan="1" colspan="1">Lips width</td><td rowspan="1" colspan="1">8 (8–9)</td><td rowspan="1" colspan="1">11</td><td rowspan="1" colspan="1">10 (10–11)</td><td rowspan="1" colspan="1">12.5</td><td rowspan="1" colspan="1">10.5 (9.5–11)</td><td rowspan="1" colspan="1">10 (9–10)</td><td rowspan="1" colspan="1">9 (9–10)</td><td rowspan="1" colspan="1">9.5 (8.5–10.5)</td></tr><tr><td rowspan="1" colspan="1">J</td><td rowspan="1" colspan="1">9 (8–10)</td><td rowspan="1" colspan="1">(6–7)</td><td rowspan="1" colspan="1">6 (5–8.5)</td><td rowspan="1" colspan="1">12–14</td><td rowspan="1" colspan="1">10 (9–12)</td><td rowspan="1" colspan="1">9 (7–10)</td><td rowspan="1" colspan="1">8 (6.5–10)</td><td rowspan="1" colspan="1">8 (5.5–10)</td></tr><tr><td rowspan="1" colspan="1">Juvenile stages</td><td rowspan="1" colspan="1">4</td><td rowspan="1" colspan="1">?</td><td rowspan="1" colspan="1">4</td><td rowspan="1" colspan="1">3</td><td rowspan="1" colspan="1"/><td rowspan="1" colspan="1">?</td><td rowspan="1" colspan="1"/><td rowspan="1" colspan="1">?</td></tr><tr><td rowspan="1" colspan="1">Males (number of VM supplements)</td><td rowspan="1" colspan="1">rare or absent</td><td rowspan="1" colspan="1">rare or absent 11</td><td rowspan="1" colspan="1">rare or absent 7</td><td rowspan="1" colspan="1">rare or absent 10</td><td rowspan="1" colspan="1">rare or absent 11</td><td rowspan="1" colspan="1">rare or absent 3</td><td rowspan="1" colspan="1">not found</td><td rowspan="1" colspan="1">Not found</td></tr><tr><td rowspan="1" colspan="1"/><td rowspan="1" colspan="8">
              <bold>European species</bold>
            </td></tr><tr><td rowspan="1" colspan="1"/><td rowspan="1" colspan="1">
              <italic><tp:taxon-name><tp:taxon-name-part taxon-name-part-type="genus">Xiphinema</tp:taxon-name-part> <tp:taxon-name-part taxon-name-part-type="species">browni</tp:taxon-name-part></tp:taxon-name></italic> sp. n.</td><td rowspan="1" colspan="1">
              <italic><tp:taxon-name><tp:taxon-name-part taxon-name-part-type="genus">Xiphinema</tp:taxon-name-part> <tp:taxon-name-part taxon-name-part-type="species">microstilum</tp:taxon-name-part></tp:taxon-name></italic>
            </td><td rowspan="1" colspan="1">
              <italic><tp:taxon-name><tp:taxon-name-part taxon-name-part-type="genus">Xiphinema</tp:taxon-name-part> <tp:taxon-name-part taxon-name-part-type="species">pachtaicum</tp:taxon-name-part></tp:taxon-name></italic>
            </td><td rowspan="1" colspan="1">
              <italic><tp:taxon-name><tp:taxon-name-part taxon-name-part-type="genus">Xiphinema</tp:taxon-name-part> <tp:taxon-name-part taxon-name-part-type="species">parasimile</tp:taxon-name-part></tp:taxon-name></italic>
            </td><td rowspan="1" colspan="1">
              <italic><tp:taxon-name><tp:taxon-name-part taxon-name-part-type="genus">Xiphinema</tp:taxon-name-part> <tp:taxon-name-part taxon-name-part-type="species">paratenuicutis</tp:taxon-name-part></tp:taxon-name></italic>
            </td><td rowspan="1" colspan="1">
              <italic><tp:taxon-name><tp:taxon-name-part taxon-name-part-type="genus">Xiphinema</tp:taxon-name-part> <tp:taxon-name-part taxon-name-part-type="species">simile</tp:taxon-name-part></tp:taxon-name></italic>
            </td><td rowspan="1" colspan="1">
              <italic><tp:taxon-name><tp:taxon-name-part taxon-name-part-type="genus">Xiphinema</tp:taxon-name-part> <tp:taxon-name-part taxon-name-part-type="species">parapachydermum</tp:taxon-name-part></tp:taxon-name></italic>
            </td><td rowspan="1" colspan="1">
              <italic><tp:taxon-name><tp:taxon-name-part taxon-name-part-type="genus">Xiphinema</tp:taxon-name-part> <tp:taxon-name-part taxon-name-part-type="species">vallense</tp:taxon-name-part></tp:taxon-name></italic>
            </td></tr><tr><td rowspan="1" colspan="1">Body L</td><td rowspan="1" colspan="1">2.03 (1.8–2.40)</td><td rowspan="1" colspan="1">2.6 (2.5–2.8)</td><td rowspan="1" colspan="1">1.88</td><td rowspan="1" colspan="1">1.99 (1.75–2.26)</td><td rowspan="1" colspan="1">2.01 (1.7–2.2)</td><td rowspan="1" colspan="1">1.9 (1.7–2.1)</td><td rowspan="1" colspan="1">1.78 (1.41–2.0)</td><td rowspan="1" colspan="1">2.0 (1.8–2.2)</td></tr><tr><td rowspan="1" colspan="1">a</td><td rowspan="1" colspan="1">69.3 (56.9–81.3)</td><td rowspan="1" colspan="1">86 (77–93)</td><td rowspan="1" colspan="1"/><td rowspan="1" colspan="1">70.5 (61.0–76.1)</td><td rowspan="1" colspan="1">61.1 (51.9–69.7)</td><td rowspan="1" colspan="1">71 (63–77)</td><td rowspan="1" colspan="1">64 (51.3–73.1)</td><td rowspan="1" colspan="1">68.9 (61.6–79.1)</td></tr><tr><td rowspan="1" colspan="1">c</td><td rowspan="1" colspan="1">69.9 (54.7–83.0)</td><td rowspan="1" colspan="1">74 (63–88)</td><td rowspan="1" colspan="1">72.3</td><td rowspan="1" colspan="1">59.9 (50.9–69.8)</td><td rowspan="1" colspan="1">68.8 (58.8–79.9)</td><td rowspan="1" colspan="1">67 (61–70)</td><td rowspan="1" colspan="1">60.3 (46.3–75.5)</td><td rowspan="1" colspan="1">73.4 (58.2–86.3)</td></tr><tr><td rowspan="1" colspan="1">c’</td><td rowspan="1" colspan="1">1.8 (1.53–2.07)</td><td rowspan="1" colspan="1">1.8 (1.6–2.0)</td><td rowspan="1" colspan="1">1.6</td><td rowspan="1" colspan="1">2.02 (1.79–2.28)</td><td rowspan="1" colspan="1">1.4 (1.2–1.6)</td><td rowspan="1" colspan="1">1.7 (1.6–1.8)</td><td rowspan="1" colspan="1">1.8 (1.5–2.3)</td><td rowspan="1" colspan="1">1.6 (1.4–1.7)</td></tr><tr><td rowspan="1" colspan="1">Vulva [%]</td><td rowspan="1" colspan="1">55 (52.3–58.5)</td><td rowspan="1" colspan="1">57 (55–60)</td><td rowspan="1" colspan="1">60</td><td rowspan="1" colspan="1">55.5 (52.2–58.7)</td><td rowspan="1" colspan="1">56.8 (55–60)</td><td rowspan="1" colspan="1">53 (51–54)</td><td rowspan="1" colspan="1">59 (55–66)</td><td rowspan="1" colspan="1">57.5 (55–59.5)</td></tr><tr><td rowspan="1" colspan="1">Odontostyle L</td><td rowspan="1" colspan="1">79 (75–83)</td><td rowspan="1" colspan="1">74 (68–77)</td><td rowspan="1" colspan="1">83</td><td rowspan="1" colspan="1">69.7 (64.4–73.7)</td><td rowspan="1" colspan="1">75.2(71.5–83)</td><td rowspan="1" colspan="1">66 (62–69)</td><td rowspan="1" colspan="1">81 (70–87.5)</td><td rowspan="1" colspan="1">79 (73–85.5)</td></tr><tr><td rowspan="1" colspan="1">Tail L</td><td rowspan="1" colspan="1">29 (25–33)</td><td rowspan="1" colspan="1">35 (31–39)</td><td rowspan="1" colspan="1">26</td><td rowspan="1" colspan="1">33.3 (30.3–37.1)</td><td rowspan="1" colspan="1">29.4 (25–34.5)</td><td rowspan="1" colspan="1">29 (27–30)</td><td rowspan="1" colspan="1">28.8 (26.5–35.5)</td><td rowspan="1" colspan="1">27.8 (22.5–34)</td></tr><tr><td rowspan="1" colspan="1">Length to GR</td><td rowspan="1" colspan="1">71 (65–75)</td><td rowspan="1" colspan="1">63 (57–68)</td><td rowspan="1" colspan="1">78</td><td rowspan="1" colspan="1">62.6 (59.4–66.3)</td><td rowspan="1" colspan="1">63.2 (60–69)</td><td rowspan="1" colspan="1">51 (49–53)</td><td rowspan="1" colspan="1">70 (59.5–75.5)</td><td rowspan="1" colspan="1">69.5 (62–72.5)</td></tr><tr><td rowspan="1" colspan="1">Lips width</td><td rowspan="1" colspan="1">8 (8–10)</td><td rowspan="1" colspan="1">9 (9–10)</td><td rowspan="1" colspan="1">10</td><td rowspan="1" colspan="1">9.0 (8.4–9.7)</td><td rowspan="1" colspan="1">9.6 (9–10)</td><td rowspan="1" colspan="1">9 (9–9)</td><td rowspan="1" colspan="1">8.8 (8–9.5)</td><td rowspan="1" colspan="1">8.5 (8–9)</td></tr><tr><td rowspan="1" colspan="1">J</td><td rowspan="1" colspan="1">8 (6–12)</td><td rowspan="1" colspan="1">10 (7–12)</td><td rowspan="1" colspan="1"/><td rowspan="1" colspan="1">8.2 (6- 10)</td><td rowspan="1" colspan="1">8.4 (6.5–10.0)</td><td rowspan="1" colspan="1">7 (6–8)</td><td rowspan="1" colspan="1">9.3 (7–12.5)</td><td rowspan="1" colspan="1">7.6 (6.5–8.5)</td></tr><tr><td rowspan="1" colspan="1">Juvenile stages</td><td rowspan="1" colspan="1">4</td><td rowspan="1" colspan="1"/><td rowspan="1" colspan="1">4</td><td rowspan="1" colspan="1">4</td><td rowspan="1" colspan="1">4</td><td rowspan="1" colspan="1">3</td><td rowspan="1" colspan="1">4</td><td rowspan="1" colspan="1">4</td></tr><tr><td rowspan="1" colspan="1">Males (number of supplements)</td><td rowspan="1" colspan="1">rare or absent 5</td><td rowspan="1" colspan="1">frequent 4–5</td><td rowspan="1" colspan="1">rare or absent 5–6</td><td rowspan="1" colspan="1">rare or absent 5</td><td rowspan="1" colspan="1">males abundant 5</td><td rowspan="1" colspan="1">rare or absent 3–5</td><td rowspan="1" colspan="1">Males abundant</td><td rowspan="1" colspan="1">Rare or absent 6, 7</td></tr></tbody></table></table-wrap><table-wrap id="T2" position="float" orientation="portrait"><label>Table 2.</label><caption><p>NCBI accession numbers of representative individual specimens for ribosomal and mitochondrial DNA.</p></caption><table id="TID0EITAI" rules="all"><tbody><tr><th rowspan="1" colspan="1">Species</th><th rowspan="1" colspan="4">
              <italic><tp:taxon-name><tp:taxon-name-part taxon-name-part-type="genus">Xiphinema</tp:taxon-name-part> <tp:taxon-name-part taxon-name-part-type="species">browni</tp:taxon-name-part></tp:taxon-name></italic> sp. n</th><th rowspan="1" colspan="1">
              <italic><tp:taxon-name><tp:taxon-name-part taxon-name-part-type="genus">Xiphinema</tp:taxon-name-part> <tp:taxon-name-part taxon-name-part-type="species">pachtaicum</tp:taxon-name-part></tp:taxon-name></italic>
            </th><th rowspan="1" colspan="1">
              <italic><tp:taxon-name><tp:taxon-name-part taxon-name-part-type="genus">Xiphinema</tp:taxon-name-part> <tp:taxon-name-part taxon-name-part-type="species">parasimile</tp:taxon-name-part></tp:taxon-name></italic>
            </th><th rowspan="1" colspan="1">
              <italic><tp:taxon-name><tp:taxon-name-part taxon-name-part-type="genus">Xiphinema</tp:taxon-name-part> <tp:taxon-name-part taxon-name-part-type="species">penevi</tp:taxon-name-part></tp:taxon-name></italic> sp. n.</th></tr><tr><td rowspan="1" colspan="1">Country</td><td rowspan="1" colspan="3">Czech Republic</td><td rowspan="1" colspan="1">Slovakia</td><td rowspan="1" colspan="1">Bulgaria</td><td rowspan="1" colspan="1">Bulgaria</td><td rowspan="1" colspan="1">Morocco</td></tr><tr><td rowspan="1" colspan="1">Locality</td><td rowspan="1" colspan="1">Kurdějov</td><td rowspan="1" colspan="1">Mohyla míru</td><td rowspan="1" colspan="1">Sokolnice</td><td rowspan="1" colspan="1">Moča</td><td rowspan="1" colspan="1">Balgarene</td><td rowspan="1" colspan="1">Vinogradets</td><td rowspan="1" colspan="1">Ifrane</td></tr><tr><td rowspan="1" colspan="1">Isolate</td><td rowspan="1" colspan="1">NSB1</td><td rowspan="1" colspan="1">NSB2</td><td rowspan="1" colspan="1">NSB3</td><td rowspan="1" colspan="1">NSB4</td><td rowspan="1" colspan="1">NSB5</td><td rowspan="1" colspan="1">NSB6</td><td rowspan="1" colspan="1">NSB7</td></tr><tr><td rowspan="1" colspan="1">18S</td><td rowspan="1" colspan="1">
                  <ext-link xmlns:xlink="http://www.w3.org/1999/xlink" ext-link-type="gen" xlink:href="KU250135" xlink:type="simple">KU250135</ext-link>
                </td><td rowspan="1" colspan="1">
                  <ext-link xmlns:xlink="http://www.w3.org/1999/xlink" ext-link-type="gen" xlink:href="KU250136" xlink:type="simple">KU250136</ext-link>
                </td><td rowspan="1" colspan="1">
                  <ext-link xmlns:xlink="http://www.w3.org/1999/xlink" ext-link-type="gen" xlink:href="KU250137" xlink:type="simple">KU250137</ext-link>
                </td><td rowspan="1" colspan="1">
                  <ext-link xmlns:xlink="http://www.w3.org/1999/xlink" ext-link-type="gen" xlink:href="KU250138" xlink:type="simple">KU250138</ext-link>
                </td><td rowspan="1" colspan="1">
                  <ext-link xmlns:xlink="http://www.w3.org/1999/xlink" ext-link-type="gen" xlink:href="KU250139" xlink:type="simple">KU250139</ext-link>
                </td><td rowspan="1" colspan="1">
                  <ext-link xmlns:xlink="http://www.w3.org/1999/xlink" ext-link-type="gen" xlink:href="KU250140" xlink:type="simple">KU250140</ext-link>
                </td><td rowspan="1" colspan="1">
                  <ext-link xmlns:xlink="http://www.w3.org/1999/xlink" ext-link-type="gen" xlink:href="KU250141" xlink:type="simple">KU250141</ext-link>
                </td></tr><tr><td rowspan="1" colspan="1">18S+ITS1</td><td rowspan="1" colspan="1">
                  <ext-link xmlns:xlink="http://www.w3.org/1999/xlink" ext-link-type="gen" xlink:href="KU250142" xlink:type="simple">KU250142</ext-link>
                </td><td rowspan="1" colspan="1">
                  <ext-link xmlns:xlink="http://www.w3.org/1999/xlink" ext-link-type="gen" xlink:href="KU250143" xlink:type="simple">KU250143</ext-link>
                </td><td rowspan="1" colspan="1">
                  <ext-link xmlns:xlink="http://www.w3.org/1999/xlink" ext-link-type="gen" xlink:href="KU250144" xlink:type="simple">KU250144</ext-link>
                </td><td rowspan="1" colspan="1">
              <bold>NA</bold>
            </td><td rowspan="1" colspan="1">
              <bold>NA</bold>
            </td><td rowspan="1" colspan="1">
              <bold>NA</bold>
            </td><td rowspan="1" colspan="1">
              <bold>NA</bold>
            </td></tr><tr><td rowspan="1" colspan="1">5.8S+ITS2+28S</td><td rowspan="1" colspan="1">
                  <ext-link xmlns:xlink="http://www.w3.org/1999/xlink" ext-link-type="gen" xlink:href="KU250145" xlink:type="simple">KU250145</ext-link>
                </td><td rowspan="1" colspan="1">
                  <ext-link xmlns:xlink="http://www.w3.org/1999/xlink" ext-link-type="gen" xlink:href="KU250146" xlink:type="simple">KU250146</ext-link>
                </td><td rowspan="1" colspan="1">
                  <ext-link xmlns:xlink="http://www.w3.org/1999/xlink" ext-link-type="gen" xlink:href="KU250147" xlink:type="simple">KU250147</ext-link>
                </td><td rowspan="1" colspan="1">
                  <ext-link xmlns:xlink="http://www.w3.org/1999/xlink" ext-link-type="gen" xlink:href="KU250148" xlink:type="simple">KU250148</ext-link>
                </td><td rowspan="1" colspan="1">
                  <ext-link xmlns:xlink="http://www.w3.org/1999/xlink" ext-link-type="gen" xlink:href="KU250149" xlink:type="simple">KU250149</ext-link>
                </td><td rowspan="1" colspan="1">
              <bold>NA</bold>
            </td><td rowspan="1" colspan="1">
                  <ext-link xmlns:xlink="http://www.w3.org/1999/xlink" ext-link-type="gen" xlink:href="KU250150" xlink:type="simple">KU250150</ext-link>
                </td></tr><tr><td rowspan="1" colspan="1">D2/D3</td><td rowspan="1" colspan="1">
                  <ext-link xmlns:xlink="http://www.w3.org/1999/xlink" ext-link-type="gen" xlink:href="KU250151" xlink:type="simple">KU250151</ext-link>
                </td><td rowspan="1" colspan="1">
                  <ext-link xmlns:xlink="http://www.w3.org/1999/xlink" ext-link-type="gen" xlink:href="KU250152" xlink:type="simple">KU250152</ext-link>
                </td><td rowspan="1" colspan="1">
                  <ext-link xmlns:xlink="http://www.w3.org/1999/xlink" ext-link-type="gen" xlink:href="KU250153" xlink:type="simple">KU250153</ext-link>
                </td><td rowspan="1" colspan="1">
                  <ext-link xmlns:xlink="http://www.w3.org/1999/xlink" ext-link-type="gen" xlink:href="KU250154" xlink:type="simple">KU250154</ext-link>
                </td><td rowspan="1" colspan="1">
                  <ext-link xmlns:xlink="http://www.w3.org/1999/xlink" ext-link-type="gen" xlink:href="KU250155" xlink:type="simple">KU250155</ext-link>
                </td><td rowspan="1" colspan="1">
                  <ext-link xmlns:xlink="http://www.w3.org/1999/xlink" ext-link-type="gen" xlink:href="KU250156" xlink:type="simple">KU250156</ext-link>
                </td><td rowspan="1" colspan="1">
                  <ext-link xmlns:xlink="http://www.w3.org/1999/xlink" ext-link-type="gen" xlink:href="KU250157" xlink:type="simple">KU250157</ext-link>
                </td></tr><tr><td rowspan="1" colspan="1">
              <italic>cox1</italic>
            </td><td rowspan="1" colspan="1">
                  <ext-link xmlns:xlink="http://www.w3.org/1999/xlink" ext-link-type="gen" xlink:href="GU222424" xlink:type="simple">GU222424</ext-link>*</td><td rowspan="1" colspan="1">*</td><td rowspan="1" colspan="1">*</td><td rowspan="1" colspan="1">
                  <ext-link xmlns:xlink="http://www.w3.org/1999/xlink" ext-link-type="gen" xlink:href="KU250158" xlink:type="simple">KU250158</ext-link>
                </td><td rowspan="1" colspan="1">
              <bold>NA</bold>
            </td><td rowspan="1" colspan="1">
                  <ext-link xmlns:xlink="http://www.w3.org/1999/xlink" ext-link-type="gen" xlink:href="KU250159" xlink:type="simple">KU250159</ext-link>
                </td><td rowspan="1" colspan="1">
              <bold>NA</bold>
            </td></tr><tr><td rowspan="1" colspan="1">
              <italic>nad4</italic>
            </td><td rowspan="1" colspan="1">
                  <ext-link xmlns:xlink="http://www.w3.org/1999/xlink" ext-link-type="gen" xlink:href="KU250160" xlink:type="simple">KU250160</ext-link>
                </td><td rowspan="1" colspan="1">
                  <ext-link xmlns:xlink="http://www.w3.org/1999/xlink" ext-link-type="gen" xlink:href="KU250161" xlink:type="simple">KU250161</ext-link>
                </td><td rowspan="1" colspan="1">
                  <ext-link xmlns:xlink="http://www.w3.org/1999/xlink" ext-link-type="gen" xlink:href="KU250162" xlink:type="simple">KU250162</ext-link>
                </td><td rowspan="1" colspan="1">
                  <ext-link xmlns:xlink="http://www.w3.org/1999/xlink" ext-link-type="gen" xlink:href="KU250163" xlink:type="simple">KU250163</ext-link>
                </td><td rowspan="1" colspan="1">
              <bold>NA</bold>
            </td><td rowspan="1" colspan="1">
              <bold>NA</bold>
            </td><td rowspan="1" colspan="1">
              <bold>NA</bold>
            </td></tr></tbody></table><table-wrap-foot><fn><label>*</label><p>Kumari et al. (2010); NA = not acquired</p></fn></table-wrap-foot></table-wrap></tp:treatment-sec><ref-list><ref id="B31"><mixed-citation xmlns:xlink="http://www.w3.org/1999/xlink" xlink:type="simple">
          <person-group><name name-style="western"><surname>Lamberti</surname><given-names>F</given-names></name><name name-style="western"><surname>Choleva</surname><given-names>B</given-names></name><name name-style="western"><surname>Agostinelli</surname><given-names>A</given-names></name></person-group> (<year>1983</year>) <article-title><tp:taxon-name><tp:taxon-name-part taxon-name-part-type="family">Longidoridae</tp:taxon-name-part></tp:taxon-name> from Bulgaria (<tp:taxon-name><tp:taxon-name-part taxon-name-part-type="phylum">Nematoda</tp:taxon-name-part></tp:taxon-name>, <tp:taxon-name><tp:taxon-name-part taxon-name-part-type="order">Dorylaimida</tp:taxon-name-part></tp:taxon-name>) with description of three new species of <italic><tp:taxon-name><tp:taxon-name-part taxon-name-part-type="genus">Longidorus</tp:taxon-name-part></tp:taxon-name></italic> and two new species of <italic><tp:taxon-name><tp:taxon-name-part taxon-name-part-type="genus">Xiphinema</tp:taxon-name-part></tp:taxon-name></italic>.</article-title> <source>Nematologia Mediterannea</source> <volume>11</volume>: <fpage>49</fpage>–<lpage>72</lpage>.</mixed-citation></ref><ref id="B45"><mixed-citation xmlns:xlink="http://www.w3.org/1999/xlink" xlink:type="simple">
          <person-group><name name-style="western"><surname>Peneva</surname><given-names>V</given-names></name><name name-style="western"><surname>Choleva</surname><given-names>B</given-names></name></person-group> (<year>1992</year>) <article-title>Nematodes of the family <tp:taxon-name><tp:taxon-name-part taxon-name-part-type="family">Longidoridae</tp:taxon-name-part></tp:taxon-name> from forest nurseries in Bulgaria. II. Genus <italic><tp:taxon-name><tp:taxon-name-part taxon-name-part-type="genus">Xiphinema</tp:taxon-name-part></tp:taxon-name></italic> Cobb, 1913.</article-title> <source>Khelmintologiya</source> <volume>32</volume>: <fpage>47</fpage>–<lpage>66</lpage>.</mixed-citation></ref><ref id="B34"><mixed-citation xmlns:xlink="http://www.w3.org/1999/xlink" xlink:type="simple">
          <person-group><name name-style="western"><surname>Lamberti</surname><given-names>F</given-names></name><name name-style="western"><surname>Siddiqi</surname><given-names>MR</given-names></name></person-group> (<year>1977</year>) <chapter-title><italic><tp:taxon-name><tp:taxon-name-part taxon-name-part-type="genus">Xiphinema</tp:taxon-name-part> <tp:taxon-name-part taxon-name-part-type="species">pachtaicum</tp:taxon-name-part></tp:taxon-name></italic> (=<italic><tp:taxon-name><tp:taxon-name-part taxon-name-part-type="genus">X.</tp:taxon-name-part> <tp:taxon-name-part taxon-name-part-type="species">mediterraneum</tp:taxon-name-part></tp:taxon-name></italic>).</chapter-title> <source>CIH Descriptions of Plant-parasitic Nematodes</source> <issue>No. 94</issue>. <publisher-name>CAB International</publisher-name>, <publisher-loc>Wallingford, UK</publisher-loc>.</mixed-citation></ref></ref-list></tp:taxon-treatment>
