# Supplementary material for: Morphological and molecular characterisation, and phylogenetic position of X. browni sp. n., X. penevi sp. n. and two known species of Xiphinema americanum-group (Nematoda, Longidoridae)
Source: Zookeys. 2016 Mar 28;(574):1–42. doi: 10.3897/zookeys.574.8037 (PMC4829900; doi:10.3897/zookeys.574.8037)
Supplement: XML Treatment for Xiphinema parasimile [file zookeys.574.8037-treatment4.xml]

<!DOCTYPE tp:taxon-treatment
  PUBLIC "-//TaxonX//DTD Taxonomic Treatment Publishing DTD v0 20100105//EN" "tax-treatment-NSO.dtd">
<tp:taxon-treatment xmlns:tp="http://www.plazi.org/taxpub"><tp:treatment-meta><kwd-group><label>Taxon classification</label><kwd><named-content content-type="kingdom">Animalia</named-content></kwd><kwd><named-content content-type="order">Dorylaimida</named-content></kwd><kwd><named-content content-type="family">Longidoridae</named-content></kwd></kwd-group><mixed-citation publication-type="journal"><person-group><name><surname>Lazarova</surname><given-names>Stela</given-names></name><name><surname>Peneva</surname><given-names>Vlada</given-names></name><name><surname>Kumari</surname><given-names>Shesh</given-names></name></person-group><article-title>Morphological and molecular characterisation, and phylogenetic position of <italic><tp:taxon-name><tp:taxon-name-part taxon-name-part-type="genus">X.</tp:taxon-name-part> <tp:taxon-name-part taxon-name-part-type="species">browni</tp:taxon-name-part></tp:taxon-name></italic> sp. n., <italic><tp:taxon-name><tp:taxon-name-part taxon-name-part-type="genus">X.</tp:taxon-name-part> <tp:taxon-name-part taxon-name-part-type="species">penevi</tp:taxon-name-part></tp:taxon-name></italic> sp. n. and two known species of <italic><tp:taxon-name><tp:taxon-name-part taxon-name-part-type="genus">Xiphinema</tp:taxon-name-part> <tp:taxon-name-part taxon-name-part-type="species">americanum</tp:taxon-name-part></tp:taxon-name></italic>-group (<tp:taxon-name><tp:taxon-name-part taxon-name-part-type="phylum">Nematoda</tp:taxon-name-part></tp:taxon-name>, <tp:taxon-name><tp:taxon-name-part taxon-name-part-type="family">Longidoridae</tp:taxon-name-part></tp:taxon-name>)</article-title><source>Zookeys</source><day>28</day><month>3</month><year>2016</year><volume>2016</volume><issue>574</issue><fpage>1</fpage><lpage>42</lpage><pub-id pub-id-type="doi">10.3897/zookeys.574.8037</pub-id></mixed-citation></tp:treatment-meta><tp:nomenclature><tp:taxon-name>
            <tp:taxon-name-part taxon-name-part-type="genus">Xiphinema</tp:taxon-name-part>
            <tp:taxon-name-part taxon-name-part-type="species">parasimile</tp:taxon-name-part>
          </tp:taxon-name><tp:taxon-authority>Barsi &amp; Lamberti, 2004</tp:taxon-authority><xref ref-type="fig" rid="F15">Figures 15</xref><xref ref-type="fig" rid="F17">, 17</xref><xref ref-type="fig" rid="F18">, 18</xref><!--PageBreak--></tp:nomenclature><tp:treatment-sec sec-type="Note"><p>Morphometric data and detailed description of <italic><tp:taxon-name><tp:taxon-name-part taxon-name-part-type="genus">Xiphinema</tp:taxon-name-part> <tp:taxon-name-part taxon-name-part-type="species">parasimile</tp:taxon-name-part></tp:taxon-name></italic> from Bulgaria are reported previously (<xref ref-type="bibr" rid="B36">Lazarova et al. 2008</xref>). For the Vinogradets population two ribosomal and one mitochondrial DNA sequences were obtained (Table <xref ref-type="table" rid="T2">2</xref>). <italic><tp:taxon-name><tp:taxon-name-part taxon-name-part-type="genus">Xiphinema</tp:taxon-name-part> <tp:taxon-name-part taxon-name-part-type="species">parasimile</tp:taxon-name-part></tp:taxon-name></italic> has a limited distribution in Bulgaria (<xref ref-type="bibr" rid="B36">Lazarova et al. 2008</xref>).</p></tp:treatment-sec><tp:treatment-sec><!--Section generated to contain objects referenced in tp:taxon-treatment.--><fig id="F15" position="float" orientation="portrait"><label>Figure 15.</label><caption><p>
          <italic><tp:taxon-name><tp:taxon-name-part taxon-name-part-type="genus">Xiphinema</tp:taxon-name-part> <tp:taxon-name-part taxon-name-part-type="species">browni</tp:taxon-name-part></tp:taxon-name></italic> sp. n., <italic><tp:taxon-name><tp:taxon-name-part taxon-name-part-type="genus">Xiphinema</tp:taxon-name-part> <tp:taxon-name-part taxon-name-part-type="species">penevi</tp:taxon-name-part></tp:taxon-name></italic> sp. n. <italic><tp:taxon-name><tp:taxon-name-part taxon-name-part-type="genus">Xiphinema</tp:taxon-name-part> <tp:taxon-name-part taxon-name-part-type="species">pachtaicum</tp:taxon-name-part></tp:taxon-name></italic> and <italic><tp:taxon-name><tp:taxon-name-part taxon-name-part-type="genus">Xiphinema</tp:taxon-name-part> <tp:taxon-name-part taxon-name-part-type="species">parasimile</tp:taxon-name-part></tp:taxon-name></italic>. Female: <bold>A–C</bold> Anterior ends <bold>D–F</bold> Tail shapes <bold>G–J</bold> Pharyngeal bulbs <bold>A, D, G</bold> <italic><tp:taxon-name><tp:taxon-name-part taxon-name-part-type="genus">Xiphinema</tp:taxon-name-part> <tp:taxon-name-part taxon-name-part-type="species">browni</tp:taxon-name-part></tp:taxon-name></italic> sp. n. <bold>B, E, I</bold> <italic><tp:taxon-name><tp:taxon-name-part taxon-name-part-type="genus">Xiphinema</tp:taxon-name-part> <tp:taxon-name-part taxon-name-part-type="species">penevi</tp:taxon-name-part></tp:taxon-name></italic> sp. n. <bold>C, F, J</bold> <italic><tp:taxon-name><tp:taxon-name-part taxon-name-part-type="genus">Xiphinema</tp:taxon-name-part> <tp:taxon-name-part taxon-name-part-type="species">pachtaicum</tp:taxon-name-part></tp:taxon-name></italic> <bold>H</bold> <italic><tp:taxon-name><tp:taxon-name-part taxon-name-part-type="genus">Xiphinema</tp:taxon-name-part> <tp:taxon-name-part taxon-name-part-type="species">parasimile</tp:taxon-name-part></tp:taxon-name></italic>. Scale bars: 25 μm</p></caption><graphic xmlns:xlink="http://www.w3.org/1999/xlink" xlink:href="zookeys-574-001-g015.jpg" position="float" orientation="portrait" xlink:type="simple" id="oo_83019.jpg"/></fig><fig id="F17" position="float" orientation="portrait"><label>Figure 17.</label><caption><p>
          <italic><tp:taxon-name><tp:taxon-name-part taxon-name-part-type="genus">Xiphinema</tp:taxon-name-part> <tp:taxon-name-part taxon-name-part-type="species">browni</tp:taxon-name-part></tp:taxon-name></italic> sp. n., <italic><tp:taxon-name><tp:taxon-name-part taxon-name-part-type="genus">Xiphinema</tp:taxon-name-part> <tp:taxon-name-part taxon-name-part-type="species">parasimile</tp:taxon-name-part></tp:taxon-name></italic>, <italic><tp:taxon-name><tp:taxon-name-part taxon-name-part-type="genus">Xiphinema</tp:taxon-name-part> <tp:taxon-name-part taxon-name-part-type="species">pachtaicum</tp:taxon-name-part></tp:taxon-name></italic> and <italic><tp:taxon-name><tp:taxon-name-part taxon-name-part-type="genus">Xiphinema</tp:taxon-name-part> <tp:taxon-name-part taxon-name-part-type="species">penevi</tp:taxon-name-part></tp:taxon-name></italic> sp. n. Female and male: <bold>A–D</bold> Anterior ends <bold>E–H</bold> Labial region <bold>I–K</bold> Pharyngeal bulbs <bold>L, M, R</bold> Male tails <bold>N–Q</bold> Female tails <bold>A, E, I, M, N</bold> <italic><tp:taxon-name><tp:taxon-name-part taxon-name-part-type="genus">Xiphinema</tp:taxon-name-part> <tp:taxon-name-part taxon-name-part-type="species">browni</tp:taxon-name-part></tp:taxon-name></italic> sp. n. <bold>B, F, K, O, R</bold> <italic><tp:taxon-name><tp:taxon-name-part taxon-name-part-type="genus">Xiphinema</tp:taxon-name-part> <tp:taxon-name-part taxon-name-part-type="species">parasimile</tp:taxon-name-part></tp:taxon-name></italic> <bold>C, G, J, L, P</bold> <italic><tp:taxon-name><tp:taxon-name-part taxon-name-part-type="genus">Xiphinema</tp:taxon-name-part> <tp:taxon-name-part taxon-name-part-type="species">pachtaicum</tp:taxon-name-part></tp:taxon-name></italic> <bold>D, H, Q</bold> <italic><tp:taxon-name><tp:taxon-name-part taxon-name-part-type="genus">Xiphinema</tp:taxon-name-part> <tp:taxon-name-part taxon-name-part-type="species">penevi</tp:taxon-name-part></tp:taxon-name></italic> sp. n. Scale bars: 30 μm <bold>(A–D, I–R)</bold>; 12 μm <bold>(E–H)</bold>.</p></caption><graphic xmlns:xlink="http://www.w3.org/1999/xlink" xlink:href="zookeys-574-001-g017.jpg" position="float" orientation="portrait" xlink:type="simple" id="oo_83021.jpg"/></fig><fig id="F18" position="float" orientation="portrait"><label>Figure 18.</label><caption><p>
          <italic><tp:taxon-name><tp:taxon-name-part taxon-name-part-type="genus">Xiphinema</tp:taxon-name-part> <tp:taxon-name-part taxon-name-part-type="species">browni</tp:taxon-name-part></tp:taxon-name></italic> sp. n., <italic><tp:taxon-name><tp:taxon-name-part taxon-name-part-type="genus">Xiphinema</tp:taxon-name-part> <tp:taxon-name-part taxon-name-part-type="species">parasimile</tp:taxon-name-part></tp:taxon-name></italic>, <italic><tp:taxon-name><tp:taxon-name-part taxon-name-part-type="genus">Xiphinema</tp:taxon-name-part> <tp:taxon-name-part taxon-name-part-type="species">pachtaicum</tp:taxon-name-part></tp:taxon-name></italic> and <italic><tp:taxon-name><tp:taxon-name-part taxon-name-part-type="genus">Xiphinema</tp:taxon-name-part> <tp:taxon-name-part taxon-name-part-type="species">penevi</tp:taxon-name-part></tp:taxon-name></italic> sp. n. Female: <bold>A–D</bold> Genital system <bold>E–L</bold> Vulval region <bold>A, E, I</bold> <italic><tp:taxon-name><tp:taxon-name-part taxon-name-part-type="genus">Xiphinema</tp:taxon-name-part> <tp:taxon-name-part taxon-name-part-type="species">browni</tp:taxon-name-part></tp:taxon-name></italic> sp. n. <bold>B, F, J</bold> <italic><tp:taxon-name><tp:taxon-name-part taxon-name-part-type="genus">Xiphinema</tp:taxon-name-part> <tp:taxon-name-part taxon-name-part-type="species">parasimile</tp:taxon-name-part></tp:taxon-name></italic> <bold>C, D, G, K</bold> <italic><tp:taxon-name><tp:taxon-name-part taxon-name-part-type="genus">Xiphinema</tp:taxon-name-part> <tp:taxon-name-part taxon-name-part-type="species">pachtaicum</tp:taxon-name-part></tp:taxon-name></italic> <bold>H, L</bold> <italic><tp:taxon-name><tp:taxon-name-part taxon-name-part-type="genus">Xiphinema</tp:taxon-name-part> <tp:taxon-name-part taxon-name-part-type="species">penevi</tp:taxon-name-part></tp:taxon-name></italic> sp. n. Scale bars: 30 μm <bold>(A–H)</bold>; 12 μm <bold>(I–L)</bold>.</p></caption><graphic xmlns:xlink="http://www.w3.org/1999/xlink" xlink:href="zookeys-574-001-g018.jpg" position="float" orientation="portrait" xlink:type="simple" id="oo_83022.jpg"/></fig><table-wrap id="T2" position="float" orientation="portrait"><label>Table 2.</label><caption><p>NCBI accession numbers of representative individual specimens for ribosomal and mitochondrial DNA.</p></caption><table id="TID0EITAI" rules="all"><tbody><tr><th rowspan="1" colspan="1">Species</th><th rowspan="1" colspan="4">
              <italic><tp:taxon-name><tp:taxon-name-part taxon-name-part-type="genus">Xiphinema</tp:taxon-name-part> <tp:taxon-name-part taxon-name-part-type="species">browni</tp:taxon-name-part></tp:taxon-name></italic> sp. n</th><th rowspan="1" colspan="1">
              <italic><tp:taxon-name><tp:taxon-name-part taxon-name-part-type="genus">Xiphinema</tp:taxon-name-part> <tp:taxon-name-part taxon-name-part-type="species">pachtaicum</tp:taxon-name-part></tp:taxon-name></italic>
            </th><th rowspan="1" colspan="1">
              <italic><tp:taxon-name><tp:taxon-name-part taxon-name-part-type="genus">Xiphinema</tp:taxon-name-part> <tp:taxon-name-part taxon-name-part-type="species">parasimile</tp:taxon-name-part></tp:taxon-name></italic>
            </th><th rowspan="1" colspan="1">
              <italic><tp:taxon-name><tp:taxon-name-part taxon-name-part-type="genus">Xiphinema</tp:taxon-name-part> <tp:taxon-name-part taxon-name-part-type="species">penevi</tp:taxon-name-part></tp:taxon-name></italic> sp. n.</th></tr><tr><td rowspan="1" colspan="1">Country</td><td rowspan="1" colspan="3">Czech Republic</td><td rowspan="1" colspan="1">Slovakia</td><td rowspan="1" colspan="1">Bulgaria</td><td rowspan="1" colspan="1">Bulgaria</td><td rowspan="1" colspan="1">Morocco</td></tr><tr><td rowspan="1" colspan="1">Locality</td><td rowspan="1" colspan="1">Kurdějov</td><td rowspan="1" colspan="1">Mohyla míru</td><td rowspan="1" colspan="1">Sokolnice</td><td rowspan="1" colspan="1">Moča</td><td rowspan="1" colspan="1">Balgarene</td><td rowspan="1" colspan="1">Vinogradets</td><td rowspan="1" colspan="1">Ifrane</td></tr><tr><td rowspan="1" colspan="1">Isolate</td><td rowspan="1" colspan="1">NSB1</td><td rowspan="1" colspan="1">NSB2</td><td rowspan="1" colspan="1">NSB3</td><td rowspan="1" colspan="1">NSB4</td><td rowspan="1" colspan="1">NSB5</td><td rowspan="1" colspan="1">NSB6</td><td rowspan="1" colspan="1">NSB7</td></tr><tr><td rowspan="1" colspan="1">18S</td><td rowspan="1" colspan="1">
                  <ext-link xmlns:xlink="http://www.w3.org/1999/xlink" ext-link-type="gen" xlink:href="KU250135" xlink:type="simple">KU250135</ext-link>
                </td><td rowspan="1" colspan="1">
                  <ext-link xmlns:xlink="http://www.w3.org/1999/xlink" ext-link-type="gen" xlink:href="KU250136" xlink:type="simple">KU250136</ext-link>
                </td><td rowspan="1" colspan="1">
                  <ext-link xmlns:xlink="http://www.w3.org/1999/xlink" ext-link-type="gen" xlink:href="KU250137" xlink:type="simple">KU250137</ext-link>
                </td><td rowspan="1" colspan="1">
                  <ext-link xmlns:xlink="http://www.w3.org/1999/xlink" ext-link-type="gen" xlink:href="KU250138" xlink:type="simple">KU250138</ext-link>
                </td><td rowspan="1" colspan="1">
                  <ext-link xmlns:xlink="http://www.w3.org/1999/xlink" ext-link-type="gen" xlink:href="KU250139" xlink:type="simple">KU250139</ext-link>
                </td><td rowspan="1" colspan="1">
                  <ext-link xmlns:xlink="http://www.w3.org/1999/xlink" ext-link-type="gen" xlink:href="KU250140" xlink:type="simple">KU250140</ext-link>
                </td><td rowspan="1" colspan="1">
                  <ext-link xmlns:xlink="http://www.w3.org/1999/xlink" ext-link-type="gen" xlink:href="KU250141" xlink:type="simple">KU250141</ext-link>
                </td></tr><tr><td rowspan="1" colspan="1">18S+ITS1</td><td rowspan="1" colspan="1">
                  <ext-link xmlns:xlink="http://www.w3.org/1999/xlink" ext-link-type="gen" xlink:href="KU250142" xlink:type="simple">KU250142</ext-link>
                </td><td rowspan="1" colspan="1">
                  <ext-link xmlns:xlink="http://www.w3.org/1999/xlink" ext-link-type="gen" xlink:href="KU250143" xlink:type="simple">KU250143</ext-link>
                </td><td rowspan="1" colspan="1">
                  <ext-link xmlns:xlink="http://www.w3.org/1999/xlink" ext-link-type="gen" xlink:href="KU250144" xlink:type="simple">KU250144</ext-link>
                </td><td rowspan="1" colspan="1">
              <bold>NA</bold>
            </td><td rowspan="1" colspan="1">
              <bold>NA</bold>
            </td><td rowspan="1" colspan="1">
              <bold>NA</bold>
            </td><td rowspan="1" colspan="1">
              <bold>NA</bold>
            </td></tr><tr><td rowspan="1" colspan="1">5.8S+ITS2+28S</td><td rowspan="1" colspan="1">
                  <ext-link xmlns:xlink="http://www.w3.org/1999/xlink" ext-link-type="gen" xlink:href="KU250145" xlink:type="simple">KU250145</ext-link>
                </td><td rowspan="1" colspan="1">
                  <ext-link xmlns:xlink="http://www.w3.org/1999/xlink" ext-link-type="gen" xlink:href="KU250146" xlink:type="simple">KU250146</ext-link>
                </td><td rowspan="1" colspan="1">
                  <ext-link xmlns:xlink="http://www.w3.org/1999/xlink" ext-link-type="gen" xlink:href="KU250147" xlink:type="simple">KU250147</ext-link>
                </td><td rowspan="1" colspan="1">
                  <ext-link xmlns:xlink="http://www.w3.org/1999/xlink" ext-link-type="gen" xlink:href="KU250148" xlink:type="simple">KU250148</ext-link>
                </td><td rowspan="1" colspan="1">
                  <ext-link xmlns:xlink="http://www.w3.org/1999/xlink" ext-link-type="gen" xlink:href="KU250149" xlink:type="simple">KU250149</ext-link>
                </td><td rowspan="1" colspan="1">
              <bold>NA</bold>
            </td><td rowspan="1" colspan="1">
                  <ext-link xmlns:xlink="http://www.w3.org/1999/xlink" ext-link-type="gen" xlink:href="KU250150" xlink:type="simple">KU250150</ext-link>
                </td></tr><tr><td rowspan="1" colspan="1">D2/D3</td><td rowspan="1" colspan="1">
                  <ext-link xmlns:xlink="http://www.w3.org/1999/xlink" ext-link-type="gen" xlink:href="KU250151" xlink:type="simple">KU250151</ext-link>
                </td><td rowspan="1" colspan="1">
                  <ext-link xmlns:xlink="http://www.w3.org/1999/xlink" ext-link-type="gen" xlink:href="KU250152" xlink:type="simple">KU250152</ext-link>
                </td><td rowspan="1" colspan="1">
                  <ext-link xmlns:xlink="http://www.w3.org/1999/xlink" ext-link-type="gen" xlink:href="KU250153" xlink:type="simple">KU250153</ext-link>
                </td><td rowspan="1" colspan="1">
                  <ext-link xmlns:xlink="http://www.w3.org/1999/xlink" ext-link-type="gen" xlink:href="KU250154" xlink:type="simple">KU250154</ext-link>
                </td><td rowspan="1" colspan="1">
                  <ext-link xmlns:xlink="http://www.w3.org/1999/xlink" ext-link-type="gen" xlink:href="KU250155" xlink:type="simple">KU250155</ext-link>
                </td><td rowspan="1" colspan="1">
                  <ext-link xmlns:xlink="http://www.w3.org/1999/xlink" ext-link-type="gen" xlink:href="KU250156" xlink:type="simple">KU250156</ext-link>
                </td><td rowspan="1" colspan="1">
                  <ext-link xmlns:xlink="http://www.w3.org/1999/xlink" ext-link-type="gen" xlink:href="KU250157" xlink:type="simple">KU250157</ext-link>
                </td></tr><tr><td rowspan="1" colspan="1">
              <italic>cox1</italic>
            </td><td rowspan="1" colspan="1">
                  <ext-link xmlns:xlink="http://www.w3.org/1999/xlink" ext-link-type="gen" xlink:href="GU222424" xlink:type="simple">GU222424</ext-link>*</td><td rowspan="1" colspan="1">*</td><td rowspan="1" colspan="1">*</td><td rowspan="1" colspan="1">
                  <ext-link xmlns:xlink="http://www.w3.org/1999/xlink" ext-link-type="gen" xlink:href="KU250158" xlink:type="simple">KU250158</ext-link>
                </td><td rowspan="1" colspan="1">
              <bold>NA</bold>
            </td><td rowspan="1" colspan="1">
                  <ext-link xmlns:xlink="http://www.w3.org/1999/xlink" ext-link-type="gen" xlink:href="KU250159" xlink:type="simple">KU250159</ext-link>
                </td><td rowspan="1" colspan="1">
              <bold>NA</bold>
            </td></tr><tr><td rowspan="1" colspan="1">
              <italic>nad4</italic>
            </td><td rowspan="1" colspan="1">
                  <ext-link xmlns:xlink="http://www.w3.org/1999/xlink" ext-link-type="gen" xlink:href="KU250160" xlink:type="simple">KU250160</ext-link>
                </td><td rowspan="1" colspan="1">
                  <ext-link xmlns:xlink="http://www.w3.org/1999/xlink" ext-link-type="gen" xlink:href="KU250161" xlink:type="simple">KU250161</ext-link>
                </td><td rowspan="1" colspan="1">
                  <ext-link xmlns:xlink="http://www.w3.org/1999/xlink" ext-link-type="gen" xlink:href="KU250162" xlink:type="simple">KU250162</ext-link>
                </td><td rowspan="1" colspan="1">
                  <ext-link xmlns:xlink="http://www.w3.org/1999/xlink" ext-link-type="gen" xlink:href="KU250163" xlink:type="simple">KU250163</ext-link>
                </td><td rowspan="1" colspan="1">
              <bold>NA</bold>
            </td><td rowspan="1" colspan="1">
              <bold>NA</bold>
            </td><td rowspan="1" colspan="1">
              <bold>NA</bold>
            </td></tr></tbody></table><table-wrap-foot><fn><label>*</label><p>Kumari et al. (2010); NA = not acquired</p></fn></table-wrap-foot></table-wrap></tp:treatment-sec><ref-list><ref id="B36"><mixed-citation xmlns:xlink="http://www.w3.org/1999/xlink" xlink:type="simple">
          <person-group><name name-style="western"><surname>Lazarova</surname><given-names>S</given-names></name><name name-style="western"><surname>De Luca</surname><given-names>F</given-names></name><name name-style="western"><surname>Peneva</surname><given-names>VK</given-names></name></person-group> (<year>2008</year>) <article-title>On two closely related species of the <italic><tp:taxon-name><tp:taxon-name-part taxon-name-part-type="genus">Xiphinema</tp:taxon-name-part> <tp:taxon-name-part taxon-name-part-type="species">americanum</tp:taxon-name-part></tp:taxon-name></italic>-group: <italic><tp:taxon-name><tp:taxon-name-part taxon-name-part-type="genus">X.</tp:taxon-name-part> <tp:taxon-name-part taxon-name-part-type="species">simile</tp:taxon-name-part></tp:taxon-name></italic> Lamberti, Choleva et Agostinelli, 1983 and <italic><tp:taxon-name><tp:taxon-name-part taxon-name-part-type="genus">X.</tp:taxon-name-part> <tp:taxon-name-part taxon-name-part-type="species">parasimile</tp:taxon-name-part></tp:taxon-name></italic> Barsi et Lamberti, 2004 (<tp:taxon-name><tp:taxon-name-part taxon-name-part-type="family">Longidoridae</tp:taxon-name-part></tp:taxon-name>), with a description of the male of <italic><tp:taxon-name><tp:taxon-name-part taxon-name-part-type="genus">X.</tp:taxon-name-part> <tp:taxon-name-part taxon-name-part-type="species">parasimile</tp:taxon-name-part></tp:taxon-name></italic>.</article-title> <source>ZooKeys</source> <volume>3</volume>: <fpage>29</fpage>–<lpage>50</lpage>. doi: <ext-link xlink:type="simple" ext-link-type="doi" xlink:href="10.3897/zookeys.3.26">10.3897/zookeys.3.26</ext-link></mixed-citation></ref></ref-list></tp:taxon-treatment>
